# Supplementary material for: 3D printing of self-healing personalized liver models for surgical training and preoperative planning
Source: Nat Commun. 2023 Dec 19;14:8447. doi: 10.1038/s41467-023-44324-6 (PMC10730511; doi:10.1038/s41467-023-44324-6)
Supplement: Supplementary file 4 — Source Data [file 41467_2023_44324_MOESM4_ESM.xlsx]

## Sheet: Fig.1b
ACEG-0.44		ACEG-0.50		ACEG-0.56
Irradiation time (s)	Double bond conversion (%)	Irradiation time (s)	Double bond conversion (%)	Irradiation time (s)	Double bond conversion (%)
0	0.68221	0	2.90499	0	3.5128
0.78	11.0869	0.79	15.6925	0.79	16.3625
1.57	22.5333	1.57	27.8901	1.57	28.8073
2.35	33.1942	2.35	38.7483	2.35	39.6257
3.13	42.5673	3.13	47.9174	3.13	49.0331
3.86	50.6548	3.86	55.7237	3.86	56.8615
4.66	58.4202	4.66	63.7066	4.66	64.8517
5.46	65.9482	5.46	71.131	5.46	72.4616
6.26	73.0982	6.26	77.9113	6.26	79.3317
7.06	79.6145	7.06	84.0016	7.06	85.3059
7.86	85.2812	7.86	89.1684	7.86	90.4608
14.1	91.9773	14.1	91.9016	14.1	92.6969
14.9	91.8999	14.9	91.9117	14.9	92.5871
15.7	91.9197	15.7	92.1501	15.7	92.8163
16.4	92.0237	16.4	92.2895	16.4	92.8611
17.2	92.1251	17.2	92.2755	17.2	92.8234
18	92.1955	18	92.3427	18	92.815
18.8	92.275	18.8	92.2939	18.8	92.8332
19.6	92.3424	19.6	92.3996	19.6	92.9062
20.3	92.3799	20.3	92.4316	20.3	93.0727
21.1	92.4673	21.1	92.4632	21.1	93.0676
21.9	92.5463	21.9	92.5794	21.9	93.1719
22.7	92.6253	22.7	92.6271	22.7	93.2179
23.5	92.7067	23.5	92.6582	23.5	93.324
24.2	92.8088	24.2	92.6245	24.2	93.38
25	92.9145	25	92.7482	25	93.4424
25.8	92.9757	25.8	92.8816	25.8	93.5784
26.6	93.0253	26.6	93.0294	26.6	93.8214
27.4	93.059	27.4	93.0182	27.4	93.8743
28.1	93.0859	28.1	93.0168	28.1	93.9397
28.9	93.1205	28.9	93.0797	28.9	94.0578
29.7	93.1506	29.7	93.3334	29.7	94.1968
30.5	93.1444	30.5	93.529	30.5	94.2938
31.3	93.1613	31.3	93.4672	31.3	94.2966
32	93.1647	32.1	93.4117	32.1	94.3284
32.8	93.1371	32.8	93.302	32.8	94.3331
33.6	93.1346	33.6	93.4649	33.6	94.3371
34.4	93.1479	34.4	93.528	34.4	94.3492
35.2	93.1511	35.2	93.6652	35.2	94.3179
36	93.1404	36	93.5452	36	94.2143
36.7	93.1115	36.7	93.5381	36.7	94.1773
37.5	93.103	37.5	93.3838	37.5	94.0226
38.3	93.0724	38.3	93.4474	38.3	93.899
39.1	93.0704	39.1	93.3311	39.1	93.6897
39.9	93.0792	39.9	93.3296	39.9	93.5519
40.6	93.097	40.6	93.366	40.6	93.4951
41.4	93.0818	41.4	93.2271	41.4	93.3944
42.2	93.0784	42.2	93.3009	42.2	93.4395
43	93.0592	43	93.393	43	93.5167
43.8	93.0809	43.8	93.5954	43.8	93.5915
44.5	93.0821	44.5	93.6974	44.5	93.7409
45.3	93.1138	45.3	93.7643	45.3	93.7749

## Sheet: Fig.2a
ACEG-0.44		ACEG-0.50		ACEG-0.56
Temperature (°C)	Heat Flow (W/g)	Temperature (°C)	Heat Flow (W/g)	Temperature (°C)	Heat Flow (W/g)
-60.0427	-0.19136	-60.0232	-0.30088	-60.0444	0.10329
-59.9924	-0.19153	-59.9744	-0.30096	-59.9952	0.10329
-59.9427	-0.19173	-59.9411	-0.30105	-59.945	0.10333
-59.9085	-0.19188	-59.9073	-0.30116	-59.9123	0.10337
-59.8747	-0.19206	-59.8744	-0.30128	-59.878	0.1034
-59.8415	-0.19226	-59.8402	-0.3014	-59.8461	0.1034
-59.8094	-0.19242	-59.8074	-0.30152	-59.8127	0.1034
-59.7747	-0.1926	-59.7571	-0.30171	-59.7779	0.10341
-59.7247	-0.19281	-59.7077	-0.30191	-59.7292	0.10343
-59.6748	-0.19301	-59.6738	-0.30209	-59.6781	0.10345
-59.6409	-0.19314	-59.6402	-0.30224	-59.6456	0.10345
-59.6087	-0.19329	-59.6068	-0.30235	-59.6122	0.10349
-59.5756	-0.19344	-59.5732	-0.30243	-59.5787	0.10348
-59.5409	-0.1936	-59.5407	-0.30248	-59.5454	0.10346
-59.508	-0.19374	-59.4903	-0.30258	-59.5122	0.10346
-59.4583	-0.19395	-59.4408	-0.30272	-59.4613	0.10346
-59.4084	-0.1942	-59.4071	-0.30283	-59.4117	0.10351
-59.3742	-0.1944	-59.3745	-0.30297	-59.378	0.10355
-59.3416	-0.19458	-59.341	-0.30312	-59.3452	0.1036
-59.3072	-0.19476	-59.3072	-0.30325	-59.3124	0.10362
-59.2753	-0.19497	-59.2576	-0.30338	-59.2779	0.10362
-59.2248	-0.19529	-59.2077	-0.30351	-59.2284	0.10359
-59.1743	-0.19555	-59.1738	-0.30361	-59.1781	0.10357
-59.1416	-0.19568	-59.14	-0.30372	-59.1452	0.10356
-59.1089	-0.19587	-59.1065	-0.30384	-59.1109	0.10358
-59.0744	-0.19608	-59.0741	-0.30399	-59.0774	0.10361
-59.0415	-0.1963	-59.0408	-0.30413	-59.0453	0.10362
-59.0084	-0.19652	-58.9907	-0.30428	-59.0117	0.10361
-58.9587	-0.19681	-58.9406	-0.3044	-58.9619	0.10354
-58.9072	-0.19709	-58.9078	-0.30451	-58.9113	0.10345
-58.8757	-0.19727	-58.8742	-0.30463	-58.8782	0.10339
-58.8417	-0.19747	-58.8397	-0.30477	-58.8457	0.10333
-58.8091	-0.19768	-58.8072	-0.30489	-58.8108	0.10332
-58.7743	-0.19791	-58.7734	-0.30496	-58.7778	0.10332
-58.7421	-0.19814	-58.7242	-0.30511	-58.7448	0.10331
-58.6911	-0.19846	-58.6743	-0.30528	-58.6949	0.1033
-58.6414	-0.19877	-58.6401	-0.30543	-58.6456	0.10327
-58.6082	-0.19899	-58.6078	-0.30554	-58.6109	0.10324
-58.5751	-0.19919	-58.5737	-0.30565	-58.5774	0.10321
-58.5408	-0.19936	-58.5412	-0.30576	-58.5446	0.10319
-58.5091	-0.19953	-58.508	-0.30587	-58.5115	0.10319
-58.4749	-0.19968	-58.4569	-0.30605	-58.4788	0.10319
-58.4248	-0.19999	-58.4075	-0.30625	-58.429	0.1031
-58.3743	-0.20035	-58.3739	-0.3064	-58.3775	0.103
-58.3407	-0.20059	-58.3412	-0.30655	-58.3451	0.10291
-58.3087	-0.20077	-58.3071	-0.30673	-58.3111	0.10284
-58.274	-0.20093	-58.2739	-0.30687	-58.2778	0.10277
-58.2417	-0.20112	-58.2244	-0.30694	-58.245	0.10269
-58.1918	-0.2015	-58.1747	-0.30704	-58.1945	0.10263
-58.1416	-0.20186	-58.1401	-0.30712	-58.1436	0.10261
-58.109	-0.20206	-58.1072	-0.30728	-58.1113	0.10262
-58.0744	-0.20227	-58.0742	-0.30744	-58.0786	0.10266
-58.0415	-0.20248	-58.0404	-0.30756	-58.0457	0.10263
-58.0102	-0.20273	-58.0072	-0.30768	-58.011	0.10256
-57.9755	-0.203	-57.9575	-0.30786	-57.9778	0.10247
-57.9249	-0.20346	-57.9084	-0.30808	-57.9272	0.10233
-57.8746	-0.20386	-57.8738	-0.30823	-57.8777	0.10225
-57.8415	-0.20406	-57.8413	-0.3084	-57.8446	0.10218
-57.8088	-0.20426	-57.8071	-0.30856	-57.8111	0.10212
-57.7747	-0.20449	-57.7732	-0.30871	-57.7777	0.10209
-57.7421	-0.20474	-57.7407	-0.30885	-57.7439	0.10206
-57.7077	-0.20497	-57.6913	-0.30907	-57.7114	0.10204
-57.6579	-0.2053	-57.6407	-0.30933	-57.6604	0.10198
-57.6081	-0.20562	-57.6071	-0.3095	-57.6105	0.10192
-57.5758	-0.20588	-57.5728	-0.30965	-57.5787	0.10183
-57.5421	-0.20611	-57.5404	-0.30979	-57.5449	0.10172
-57.5072	-0.20632	-57.5075	-0.30991	-57.5115	0.10164
-57.4748	-0.20654	-57.4572	-0.31018	-57.4781	0.10157
-57.4253	-0.20687	-57.4064	-0.31048	-57.4287	0.1015
-57.3754	-0.2072	-57.3728	-0.31067	-57.378	0.10135
-57.3437	-0.20748	-57.3402	-0.31083	-57.3454	0.10125
-57.3075	-0.20778	-57.3068	-0.31095	-57.3113	0.10116
-57.2747	-0.20811	-57.2723	-0.31108	-57.2782	0.10108
-57.2427	-0.20842	-57.2413	-0.31121	-57.2444	0.101
-57.2091	-0.20865	-57.1907	-0.31143	-57.2112	0.10095
-57.1584	-0.20899	-57.1408	-0.31173	-57.1608	0.10093
-57.1088	-0.20935	-57.1076	-0.31195	-57.1114	0.10092
-57.0748	-0.2096	-57.0738	-0.31218	-57.0776	0.10087
-57.0414	-0.20985	-57.041	-0.31241	-57.0439	0.1008
-57.0088	-0.21006	-57.0077	-0.31261	-57.0105	0.10073
-56.9746	-0.21029	-56.9731	-0.31283	-56.9767	0.10068
-56.9413	-0.21057	-56.9241	-0.31314	-56.9433	0.10064
-56.8914	-0.21103	-56.8742	-0.31341	-56.8933	0.10059
-56.8414	-0.21147	-56.8406	-0.31354	-56.8441	0.1005
-56.8076	-0.21172	-56.8081	-0.31366	-56.8108	0.10044
-56.7748	-0.21193	-56.7753	-0.31382	-56.7777	0.10034
-56.7416	-0.21214	-56.7412	-0.31403	-56.7445	0.10025
-56.7085	-0.21242	-56.6901	-0.31438	-56.7112	0.10014
-56.6585	-0.21293	-56.6403	-0.31469	-56.6612	0.09996
-56.6092	-0.21343	-56.6069	-0.31487	-56.6113	0.09975
-56.5756	-0.21373	-56.5739	-0.31498	-56.5771	0.09961
-56.5415	-0.21401	-56.5398	-0.31508	-56.5438	0.09948
-56.5082	-0.21431	-56.5074	-0.31516	-56.5112	0.09936
-56.4756	-0.21462	-56.4743	-0.31532	-56.4772	0.09928
-56.4414	-0.21492	-56.4243	-0.31567	-56.444	0.09918
-56.392	-0.21537	-56.3733	-0.31605	-56.3946	0.09906
-56.3419	-0.21579	-56.3394	-0.31627	-56.3439	0.09896
-56.3083	-0.21607	-56.3067	-0.3165	-56.3112	0.09891
-56.2761	-0.21635	-56.2742	-0.3167	-56.2771	0.09884
-56.2431	-0.21664	-56.2402	-0.31689	-56.2442	0.09878
-56.2083	-0.21695	-56.2066	-0.31709	-56.2106	0.09871
-56.1757	-0.21726	-56.1571	-0.31743	-56.1766	0.09866
-56.1245	-0.2177	-56.1069	-0.3178	-56.1273	0.09859
-56.0743	-0.21813	-56.0739	-0.31799	-56.0776	0.09849
-56.0415	-0.21843	-56.0402	-0.31812	-56.0435	0.09842
-56.0084	-0.21873	-56.0078	-0.31827	-56.0112	0.09835
-55.9743	-0.21903	-55.9747	-0.3185	-55.9785	0.09827
-55.941	-0.21931	-55.924	-0.31906	-55.9442	0.09821
-55.8919	-0.21978	-55.8731	-0.31955	-55.8942	0.098
-55.8412	-0.22032	-55.84	-0.31976	-55.8447	0.09781
-55.8074	-0.22068	-55.8071	-0.31996	-55.81	0.09772
-55.7748	-0.22104	-55.7749	-0.32016	-55.7768	0.09763
-55.7423	-0.22136	-55.7404	-0.32039	-55.7451	0.09754
-55.7091	-0.22166	-55.706	-0.32061	-55.7104	0.09743
-55.6757	-0.22195	-55.6564	-0.3209	-55.678	0.09733
-55.6256	-0.22238	-55.6075	-0.32123	-55.6267	0.09722
-55.5759	-0.22293	-55.5725	-0.32144	-55.577	0.09711
-55.5413	-0.22344	-55.5406	-0.32166	-55.5439	0.09701
-55.509	-0.2239	-55.5064	-0.32186	-55.5107	0.09688
-55.4754	-0.22425	-55.4731	-0.32206	-55.4773	0.09676
-55.4416	-0.22456	-55.4406	-0.32231	-55.4438	0.09664
-55.4089	-0.22489	-55.3899	-0.32266	-55.4113	0.09652
-55.3581	-0.22541	-55.3419	-0.32301	-55.3609	0.09632
-55.3086	-0.2259	-55.307	-0.32322	-55.3101	0.09617
-55.2761	-0.22618	-55.2751	-0.32346	-55.2776	0.09615
-55.2423	-0.22648	-55.2403	-0.32372	-55.2449	0.09612
-55.2093	-0.22681	-55.2075	-0.32399	-55.2114	0.09607
-55.1754	-0.22715	-55.1744	-0.32427	-55.1776	0.09594
-55.1425	-0.2275	-55.124	-0.3247	-55.1459	0.09582
-55.0918	-0.228	-55.0732	-0.32513	-55.0944	0.09567
-55.043	-0.22856	-55.0406	-0.32539	-55.0442	0.09553
-55.0079	-0.22895	-55.0069	-0.3256	-55.0101	0.09541
-54.9751	-0.22932	-54.9731	-0.32577	-54.9775	0.09529
-54.9419	-0.22969	-54.94	-0.32598	-54.9442	0.09521
-54.9082	-0.23002	-54.8896	-0.32635	-54.9098	0.09511
-54.858	-0.23054	-54.8396	-0.32674	-54.8608	0.09496
-54.809	-0.23104	-54.8066	-0.32697	-54.8106	0.09482
-54.7754	-0.23137	-54.7737	-0.3272	-54.7767	0.09475
-54.7413	-0.23175	-54.7403	-0.32746	-54.7437	0.09473
-54.7097	-0.23211	-54.7065	-0.3277	-54.7106	0.0947
-54.6751	-0.23247	-54.6728	-0.32792	-54.6777	0.09461
-54.6427	-0.23284	-54.6233	-0.32825	-54.6436	0.09444
-54.5925	-0.23341	-54.5736	-0.32862	-54.5936	0.09421
-54.5422	-0.23401	-54.5411	-0.32897	-54.5435	0.09405
-54.5085	-0.23439	-54.5071	-0.3293	-54.5105	0.09399
-54.4756	-0.23478	-54.4727	-0.3296	-54.4767	0.09386
-54.4428	-0.23516	-54.4409	-0.32988	-54.4433	0.09371
-54.4091	-0.23557	-54.4077	-0.33016	-54.4092	0.09354
-54.376	-0.23601	-54.3577	-0.33057	-54.3774	0.09336
-54.3253	-0.23663	-54.3075	-0.33102	-54.3264	0.09315
-54.2764	-0.23724	-54.2738	-0.33134	-54.2765	0.093
-54.2418	-0.23762	-54.2398	-0.33163	-54.2434	0.09287
-54.2103	-0.238	-54.2068	-0.33193	-54.2108	0.09271
-54.1761	-0.23837	-54.1736	-0.33219	-54.177	0.09252
-54.1428	-0.23874	-54.1245	-0.33254	-54.1434	0.09236
-54.0919	-0.23929	-54.0734	-0.3329	-54.0933	0.09216
-54.0421	-0.23988	-54.0393	-0.33315	-54.0433	0.09193
-54.009	-0.24027	-54.0072	-0.3334	-54.0099	0.09176
-53.9757	-0.24065	-53.9745	-0.33366	-53.9774	0.0916
-53.9422	-0.24104	-53.9401	-0.33392	-53.9438	0.09144
-53.9089	-0.24141	-53.9069	-0.3342	-53.9104	0.09131
-53.8764	-0.24179	-53.8571	-0.3346	-53.8766	0.09119
-53.8261	-0.24242	-53.8067	-0.33505	-53.8268	0.09101
-53.7761	-0.24308	-53.7734	-0.33539	-53.7771	0.09079
-53.7435	-0.24367	-53.7397	-0.33573	-53.7428	0.09062
-53.7095	-0.24421	-53.7069	-0.33604	-53.7106	0.09044
-53.6753	-0.2447	-53.6734	-0.33633	-53.6765	0.0903
-53.6415	-0.24511	-53.6399	-0.33661	-53.6435	0.0902
-53.6089	-0.2455	-53.5896	-0.33708	-53.6103	0.09011
-53.5597	-0.24605	-53.5395	-0.33756	-53.5597	0.08991
-53.508	-0.2467	-53.5061	-0.33783	-53.51	0.08965
-53.4748	-0.24717	-53.4736	-0.3381	-53.477	0.08947
-53.4427	-0.24762	-53.4407	-0.33837	-53.442	0.08934
-53.4076	-0.24806	-53.407	-0.3387	-53.4093	0.0892
-53.3759	-0.2485	-53.3567	-0.33923	-53.3763	0.08907
-53.325	-0.24912	-53.3071	-0.33974	-53.3253	0.08884
-53.2761	-0.24979	-53.2728	-0.34009	-53.2767	0.08858
-53.2428	-0.25027	-53.2401	-0.34045	-53.2439	0.08841
-53.2098	-0.25076	-53.2073	-0.34085	-53.2098	0.08826
-53.1755	-0.25126	-53.1722	-0.34121	-53.1764	0.0881
-53.1432	-0.25174	-53.1393	-0.34158	-53.1435	0.08798
-53.109	-0.2522	-53.0896	-0.34205	-53.1099	0.08783
-53.0594	-0.25309	-53.0403	-0.34248	-53.0589	0.08751
-53.0096	-0.25407	-53.008	-0.34278	-53.0088	0.08719
-52.9746	-0.25457	-52.9728	-0.34307	-52.9755	0.08701
-52.9428	-0.25502	-52.9394	-0.34339	-52.9419	0.08682
-52.9099	-0.25544	-52.9062	-0.34371	-52.9095	0.08664
-52.8755	-0.25586	-52.8738	-0.34406	-52.876	0.08646
-52.8416	-0.25632	-52.8229	-0.34462	-52.8428	0.08628
-52.792	-0.25704	-52.7729	-0.34515	-52.7929	0.08604
-52.7409	-0.25776	-52.7401	-0.34544	-52.7424	0.08579
-52.7082	-0.25822	-52.7056	-0.34574	-52.7091	0.08566
-52.6759	-0.25871	-52.674	-0.34606	-52.676	0.08554
-52.6421	-0.25919	-52.6399	-0.34636	-52.6429	0.0854
-52.6078	-0.2597	-52.5904	-0.34688	-52.6102	0.08524
-52.5592	-0.2605	-52.54	-0.34742	-52.5601	0.08496
-52.5093	-0.26131	-52.5065	-0.34778	-52.5085	0.08465
-52.4736	-0.2618	-52.4728	-0.34813	-52.4756	0.08445
-52.4419	-0.26226	-52.4408	-0.34847	-52.4429	0.08424
-52.4086	-0.26271	-52.4075	-0.34883	-52.4088	0.08403
-52.3747	-0.26321	-52.3736	-0.34922	-52.3756	0.08382
-52.3422	-0.26377	-52.3231	-0.34976	-52.3415	0.08364
-52.2921	-0.26462	-52.2741	-0.35026	-52.2931	0.08346
-52.2424	-0.2654	-52.24	-0.35059	-52.2432	0.08326
-52.2092	-0.26592	-52.2069	-0.35092	-52.2094	0.08307
-52.1753	-0.26646	-52.1736	-0.3513	-52.1764	0.08286
-52.1419	-0.26701	-52.1407	-0.35167	-52.1418	0.08265
-52.1097	-0.26755	-52.1064	-0.35201	-52.1082	0.08244
-52.0766	-0.26811	-52.0567	-0.35253	-52.0753	0.08226
-52.0257	-0.269	-52.0062	-0.35305	-52.0259	0.08202
-51.9755	-0.26986	-51.9726	-0.3534	-51.975	0.08181
-51.9426	-0.27033	-51.9406	-0.35374	-51.9413	0.08164
-51.9079	-0.27079	-51.9063	-0.35408	-51.909	0.08144
-51.8775	-0.27128	-51.8727	-0.35446	-51.8755	0.08126
-51.8429	-0.27176	-51.8401	-0.35484	-51.8416	0.08106
-51.8078	-0.27229	-51.7896	-0.35536	-51.8101	0.08089
-51.7586	-0.27304	-51.7397	-0.35588	-51.7589	0.0806
-51.7089	-0.2738	-51.706	-0.35625	-51.7089	0.08027
-51.6752	-0.27434	-51.673	-0.35664	-51.6744	0.08008
-51.6403	-0.2749	-51.6394	-0.357	-51.6424	0.07989
-51.6089	-0.27548	-51.6068	-0.3573	-51.6096	0.07966
-51.576	-0.27599	-51.5568	-0.3578	-51.5752	0.07941
-51.5249	-0.27675	-51.5062	-0.35836	-51.525	0.07907
-51.4766	-0.27753	-51.4733	-0.3588	-51.4755	0.0788
-51.4425	-0.27808	-51.4408	-0.35924	-51.4424	0.07861
-51.4085	-0.27872	-51.4062	-0.35966	-51.4085	0.07837
-51.3751	-0.27943	-51.3728	-0.36009	-51.3748	0.07817
-51.3426	-0.27999	-51.3406	-0.36047	-51.3415	0.07796
-51.3087	-0.28054	-51.29	-0.36102	-51.3083	0.07777
-51.2593	-0.28136	-51.2397	-0.36161	-51.2583	0.07749
-51.2087	-0.28217	-51.2058	-0.36201	-51.2084	0.07723
-51.1759	-0.28275	-51.1733	-0.36242	-51.1745	0.07707
-51.1423	-0.28337	-51.1405	-0.36279	-51.1423	0.07691
-51.1092	-0.28394	-51.1065	-0.36313	-51.108	0.07671
-51.0762	-0.28456	-51.0728	-0.36347	-51.076	0.07647
-51.0429	-0.28511	-51.0239	-0.364	-51.042	0.07623
-50.9927	-0.28593	-50.9729	-0.36465	-50.9925	0.0759
-50.943	-0.28676	-50.9395	-0.36512	-50.9406	0.07561
-50.9097	-0.28741	-50.9065	-0.36555	-50.9087	0.07539
-50.8756	-0.28802	-50.8739	-0.36596	-50.8747	0.07518
-50.8427	-0.28859	-50.84	-0.36635	-50.841	0.07496
-50.8091	-0.28917	-50.7895	-0.36696	-50.8082	0.07475
-50.7589	-0.28997	-50.7388	-0.36754	-50.7582	0.07445
-50.7102	-0.29078	-50.7062	-0.36787	-50.7077	0.07418
-50.6766	-0.29134	-50.673	-0.3682	-50.6748	0.07401
-50.6413	-0.29199	-50.6404	-0.36858	-50.6416	0.07385
-50.6089	-0.29264	-50.6072	-0.369	-50.6085	0.07369
-50.5755	-0.29321	-50.5729	-0.36946	-50.5744	0.07349
-50.5423	-0.29379	-50.5229	-0.3701	-50.5414	0.07327
-50.4919	-0.29466	-50.4739	-0.37071	-50.4918	0.07289
-50.4422	-0.29555	-50.4396	-0.37112	-50.4404	0.07252
-50.4096	-0.29615	-50.4064	-0.37156	-50.4081	0.07231
-50.3754	-0.29687	-50.3733	-0.37199	-50.3747	0.07209
-50.3416	-0.29748	-50.3394	-0.37241	-50.3416	0.07189
-50.3075	-0.29807	-50.3055	-0.37283	-50.3075	0.07169
-50.2762	-0.29864	-50.2561	-0.37346	-50.2748	0.07147
-50.2258	-0.2995	-50.2064	-0.37413	-50.225	0.07119
-50.1755	-0.30041	-50.1726	-0.37457	-50.1746	0.07089
-50.1426	-0.30113	-50.1396	-0.37501	-50.1416	0.07065
-50.1091	-0.30218	-50.1061	-0.37541	-50.107	0.0704
-50.0752	-0.30291	-50.0728	-0.37578	-50.0747	0.07018
-50.043	-0.30363	-50.0241	-0.37638	-50.0417	0.07
-49.9924	-0.30463	-49.9731	-0.37709	-49.9919	0.06973
-49.9418	-0.30554	-49.9395	-0.37763	-49.9418	0.06942
-49.909	-0.30614	-49.9064	-0.37811	-49.9081	0.06916
-49.8759	-0.30671	-49.8738	-0.37857	-49.8735	0.06887
-49.8426	-0.30731	-49.839	-0.37903	-49.8402	0.0686
-49.8102	-0.30792	-49.8057	-0.37948	-49.8077	0.06836
-49.7758	-0.30853	-49.7557	-0.38008	-49.774	0.06817
-49.7264	-0.30945	-49.7059	-0.38059	-49.7238	0.06792
-49.6763	-0.31037	-49.6738	-0.38094	-49.6743	0.06766
-49.6415	-0.31104	-49.6391	-0.38136	-49.6406	0.06745
-49.6095	-0.31169	-49.6063	-0.38185	-49.6071	0.06724
-49.5758	-0.31239	-49.5731	-0.38236	-49.5739	0.06701
-49.5422	-0.31309	-49.5401	-0.38282	-49.5415	0.06676
-49.5088	-0.31371	-49.4894	-0.38358	-49.5079	0.06651
-49.4587	-0.31457	-49.4397	-0.3843	-49.4576	0.06604
-49.4092	-0.31542	-49.4061	-0.38477	-49.4069	0.06559
-49.3763	-0.31637	-49.3727	-0.38521	-49.3733	0.06534
-49.3428	-0.31778	-49.3402	-0.38564	-49.3415	0.06511
-49.3083	-0.31901	-49.3064	-0.38606	-49.3078	0.06487
-49.275	-0.31993	-49.2568	-0.38674	-49.2745	0.06461
-49.2252	-0.32078	-49.206	-0.38743	-49.2238	0.06423
-49.1763	-0.32164	-49.1729	-0.38791	-49.1734	0.06386
-49.1426	-0.32259	-49.1399	-0.38838	-49.1417	0.06359
-49.1088	-0.32406	-49.1062	-0.38894	-49.1068	0.06332
-49.076	-0.3254	-49.0728	-0.38947	-49.0734	0.06309
-49.0417	-0.32604	-49.0389	-0.38992	-49.0404	0.06287
-49.0086	-0.32663	-48.9897	-0.39055	-49.0071	0.06262
-48.9599	-0.32754	-48.9395	-0.3912	-48.957	0.06222
-48.9099	-0.32856	-48.9057	-0.39167	-48.908	0.06177
-48.8758	-0.32926	-48.8732	-0.39217	-48.8746	0.06151
-48.8429	-0.32986	-48.8404	-0.39268	-48.8404	0.06125
-48.8086	-0.33052	-48.8057	-0.3932	-48.8072	0.06098
-48.7757	-0.33126	-48.773	-0.39372	-48.7731	0.06079
-48.7425	-0.33201	-48.7223	-0.39445	-48.739	0.06057
-48.6927	-0.33301	-48.672	-0.39514	-48.6904	0.06022
-48.6426	-0.33395	-48.6394	-0.39557	-48.6404	0.05984
-48.6097	-0.33457	-48.6067	-0.39603	-48.6075	0.05963
-48.5765	-0.33517	-48.5732	-0.39651	-48.5728	0.05946
-48.5427	-0.33578	-48.5395	-0.39699	-48.5403	0.05926
-48.5093	-0.33641	-48.506	-0.39751	-48.5079	0.05903
-48.4765	-0.33722	-48.4562	-0.39823	-48.4733	0.05876
-48.4261	-0.3382	-48.4067	-0.39894	-48.4232	0.05829
-48.3768	-0.33948	-48.3732	-0.39942	-48.373	0.05788
-48.3421	-0.34014	-48.3392	-0.39994	-48.3393	0.05761
-48.3091	-0.34078	-48.3067	-0.40051	-48.307	0.05736
-48.2767	-0.34141	-48.2738	-0.40122	-48.2737	0.05711
-48.2425	-0.34201	-48.2221	-0.402	-48.2395	0.05686
-48.1924	-0.3429	-48.1722	-0.4027	-48.1904	0.05644
-48.1432	-0.3438	-48.1394	-0.40314	-48.1404	0.05598
-48.1097	-0.34452	-48.1063	-0.40357	-48.1057	0.05569
-48.0769	-0.34539	-48.0726	-0.40399	-48.0739	0.05542
-48.042	-0.34614	-48.0404	-0.40444	-48.0401	0.05515
-48.0094	-0.34679	-48.0077	-0.40494	-48.0063	0.05491
-47.9759	-0.34742	-47.957	-0.40593	-47.9732	0.05465
-47.9261	-0.3484	-47.9066	-0.40689	-47.923	0.05428
-47.8773	-0.34959	-47.873	-0.40739	-47.873	0.0539
-47.8416	-0.35045	-47.84	-0.40789	-47.8391	0.05364
-47.8088	-0.35118	-47.8055	-0.40836	-47.8064	0.05338
-47.7767	-0.35181	-47.7732	-0.40883	-47.7729	0.05312
-47.7422	-0.3527	-47.7395	-0.4093	-47.7402	0.05287
-47.7096	-0.35388	-47.69	-0.41009	-47.706	0.05257
-47.659	-0.3551	-47.6394	-0.41088	-47.6567	0.05216
-47.6098	-0.35613	-47.605	-0.41135	-47.6074	0.05175
-47.5766	-0.35675	-47.5729	-0.41183	-47.5738	0.05148
-47.5431	-0.35738	-47.5394	-0.41232	-47.5414	0.05119
-47.5095	-0.35802	-47.5053	-0.41281	-47.5077	0.05087
-47.476	-0.35866	-47.4561	-0.41357	-47.4732	0.0506
-47.4266	-0.3598	-47.4059	-0.41432	-47.4231	0.05021
-47.3761	-0.36108	-47.3726	-0.41483	-47.373	0.04984
-47.3425	-0.36189	-47.3402	-0.41536	-47.3399	0.04958
-47.3104	-0.36259	-47.3062	-0.41587	-47.3062	0.04931
-47.2759	-0.36326	-47.2721	-0.41645	-47.2729	0.04904
-47.2428	-0.36394	-47.2398	-0.417	-47.2392	0.04875
-47.2093	-0.36462	-47.1889	-0.41782	-47.2062	0.04849
-47.1596	-0.36574	-47.1399	-0.41869	-47.1562	0.0481
-47.1098	-0.36677	-47.1075	-0.41925	-47.1063	0.04772
-47.076	-0.36743	-47.0725	-0.4198	-47.0731	0.04745
-47.0432	-0.36805	-47.0394	-0.42034	-47.0382	0.04717
-47.01	-0.36868	-47.0069	-0.42087	-47.0064	0.04691
-46.9763	-0.36934	-46.9735	-0.42139	-46.9734	0.04665
-46.9433	-0.37012	-46.9229	-0.42216	-46.9391	0.04639
-46.8934	-0.37132	-46.8727	-0.42292	-46.8894	0.04595
-46.8428	-0.37266	-46.8393	-0.42345	-46.8397	0.04547
-46.8113	-0.37401	-46.8054	-0.42398	-46.8048	0.04514
-46.7757	-0.37525	-46.7732	-0.4245	-46.7728	0.04481
-46.7426	-0.37591	-46.7406	-0.42504	-46.74	0.04447
-46.7095	-0.37663	-46.6891	-0.42585	-46.7062	0.04413
-46.6598	-0.37757	-46.6397	-0.42668	-46.6554	0.04366
-46.6099	-0.37877	-46.6063	-0.42719	-46.6056	0.04325
-46.5752	-0.37997	-46.5727	-0.42771	-46.5728	0.04297
-46.5429	-0.38077	-46.5393	-0.42824	-46.5393	0.04266
-46.5098	-0.38145	-46.5064	-0.42875	-46.5059	0.04234
-46.476	-0.38213	-46.4732	-0.42928	-46.4723	0.04201
-46.4428	-0.38275	-46.4229	-0.43008	-46.4398	0.04169
-46.3931	-0.38373	-46.3729	-0.43087	-46.3887	0.04125
-46.3427	-0.38502	-46.3403	-0.43163	-46.3395	0.04082
-46.3092	-0.38585	-46.3068	-0.43225	-46.3061	0.04053
-46.2762	-0.3867	-46.2727	-0.43284	-46.2729	0.04025
-46.2424	-0.38741	-46.2408	-0.43341	-46.239	0.03995
-46.2086	-0.38812	-46.2063	-0.43395	-46.2053	0.03962
-46.1762	-0.38889	-46.1564	-0.4349	-46.1733	0.03929
-46.1263	-0.39043	-46.1061	-0.43578	-46.1223	0.03886
-46.0759	-0.39194	-46.0723	-0.4363	-46.0728	0.03843
-46.043	-0.39266	-46.0399	-0.43682	-46.0392	0.03809
-46.0093	-0.39334	-46.0058	-0.43739	-46.0053	0.03776
-45.9769	-0.39407	-45.9729	-0.43795	-45.9718	0.03745
-45.9436	-0.39474	-45.9229	-0.4387	-45.9393	0.03717
-45.893	-0.39574	-45.8732	-0.43942	-45.8894	0.0367
-45.8443	-0.39676	-45.8404	-0.43996	-45.8387	0.03616
-45.8098	-0.39767	-45.8064	-0.44071	-45.8057	0.03587
-45.7769	-0.39868	-45.7731	-0.44155	-45.7724	0.03557
-45.7443	-0.39985	-45.7396	-0.44239	-45.739	0.03526
-45.7096	-0.40055	-45.7067	-0.44316	-45.7049	0.03494
-45.676	-0.40121	-45.6567	-0.44419	-45.6725	0.03464
-45.6267	-0.40224	-45.606	-0.44539	-45.6224	0.03419
-45.5767	-0.40326	-45.5727	-0.44594	-45.5728	0.03375
-45.5428	-0.40391	-45.5395	-0.44649	-45.5403	0.03342
-45.5098	-0.40454	-45.5067	-0.44701	-45.5066	0.03309
-45.4774	-0.40517	-45.4737	-0.44757	-45.4723	0.03278
-45.443	-0.40587	-45.4395	-0.44813	-45.4396	0.03245
-45.4096	-0.40691	-45.3894	-0.44896	-45.4058	0.03214
-45.3593	-0.40839	-45.3392	-0.44981	-45.3559	0.03165
-45.3098	-0.40965	-45.3063	-0.4504	-45.305	0.03116
-45.2764	-0.41037	-45.2732	-0.45108	-45.273	0.03086
-45.2428	-0.41112	-45.2394	-0.45164	-45.2382	0.03057
-45.2092	-0.41189	-45.2067	-0.45218	-45.2055	0.03027
-45.1766	-0.41255	-45.1736	-0.45274	-45.173	0.02998
-45.1431	-0.41322	-45.1231	-0.45359	-45.1378	0.02968
-45.0934	-0.41425	-45.0726	-0.45445	-45.0889	0.0292
-45.0444	-0.41576	-45.0399	-0.45499	-45.0383	0.02873
-45.0095	-0.41702	-45.007	-0.45552	-45.0064	0.02841
-44.9766	-0.41838	-44.9744	-0.45609	-44.9726	0.02811
-44.9424	-0.41922	-44.9399	-0.45665	-44.938	0.02779
-44.9095	-0.41998	-44.89	-0.45761	-44.9063	0.02746
-44.8608	-0.42101	-44.8393	-0.45896	-44.8567	0.02691
-44.8098	-0.42224	-44.8063	-0.45995	-44.805	0.02634
-44.777	-0.42295	-44.7725	-0.46072	-44.7723	0.02599
-44.7427	-0.42369	-44.7395	-0.46128	-44.7375	0.02568
-44.711	-0.42437	-44.7064	-0.46183	-44.7053	0.02539
-44.6758	-0.42502	-44.6736	-0.46236	-44.672	0.02509
-44.6433	-0.4257	-44.6228	-0.46318	-44.6381	0.02479
-44.5942	-0.42681	-44.5731	-0.46401	-44.5889	0.0243
-44.5447	-0.4287	-44.5395	-0.46454	-44.5389	0.0238
-44.5103	-0.42972	-44.507	-0.46513	-44.5057	0.02343
-44.4764	-0.43042	-44.473	-0.46571	-44.472	0.02308
-44.4438	-0.43109	-44.4391	-0.46643	-44.4382	0.02272
-44.4096	-0.43176	-44.4062	-0.46702	-44.4057	0.02234
-44.3772	-0.43251	-44.356	-0.46788	-44.371	0.02198
-44.3263	-0.43351	-44.3062	-0.46904	-44.3218	0.02149
-44.2775	-0.43457	-44.2724	-0.47015	-44.2727	0.02103
-44.244	-0.43525	-44.2396	-0.47087	-44.2395	0.02068
-44.2102	-0.43596	-44.2053	-0.47162	-44.2052	0.02033
-44.1776	-0.43661	-44.1728	-0.47223	-44.1721	0.01998
-44.144	-0.43727	-44.1228	-0.47304	-44.1387	0.01967
-44.0941	-0.43861	-44.0736	-0.47384	-44.0887	0.0192
-44.0444	-0.44063	-44.0405	-0.47441	-44.0381	0.01871
-44.0101	-0.44199	-44.007	-0.47544	-44.0059	0.01837
-43.9767	-0.44272	-43.9735	-0.47631	-43.9722	0.01802
-43.9427	-0.44342	-43.9395	-0.47699	-43.9382	0.01769
-43.9106	-0.44406	-43.9071	-0.47766	-43.905	0.01735
-43.8773	-0.44469	-43.857	-0.47859	-43.8721	0.01701
-43.8277	-0.44572	-43.8074	-0.47962	-43.8217	0.01654
-43.7771	-0.44728	-43.7725	-0.4802	-43.7725	0.01603
-43.7421	-0.44844	-43.7403	-0.48079	-43.7392	0.0157
-43.7099	-0.44924	-43.7066	-0.48138	-43.7051	0.01534
-43.677	-0.4499	-43.673	-0.48193	-43.6717	0.01499
-43.6436	-0.45056	-43.64	-0.48247	-43.638	0.01465
-43.6108	-0.45126	-43.5903	-0.48327	-43.6051	0.01433
-43.5604	-0.45246	-43.5394	-0.48423	-43.5553	0.01383
-43.5107	-0.45374	-43.5057	-0.48488	-43.5044	0.01331
-43.4764	-0.45456	-43.4724	-0.48545	-43.4709	0.01293
-43.4435	-0.45536	-43.4394	-0.48601	-43.4378	0.01254
-43.4108	-0.45615	-43.4065	-0.48659	-43.4045	0.01217
-43.3777	-0.45702	-43.356	-0.4876	-43.3708	0.01183
-43.3273	-0.45937	-43.3056	-0.48863	-43.321	0.01135
-43.2763	-0.46109	-43.2721	-0.48924	-43.2717	0.01083
-43.2431	-0.46183	-43.2392	-0.48982	-43.2378	0.01043
-43.2111	-0.46268	-43.2067	-0.49041	-43.2052	0.01002
-43.177	-0.4634	-43.1724	-0.49111	-43.1709	0.00963
-43.1443	-0.46413	-43.1397	-0.49225	-43.138	0.00927
-43.1101	-0.4648	-43.089	-0.49359	-43.1044	0.00895
-43.0609	-0.46576	-43.0397	-0.49449	-43.0546	0.00844
-43.0116	-0.4667	-43.0066	-0.49506	-43.0048	0.00784
-42.9779	-0.46735	-42.973	-0.49567	-42.9714	0.00743
-42.9454	-0.46836	-42.9397	-0.49649	-42.938	0.00701
-42.9109	-0.46977	-42.9069	-0.49772	-42.9054	0.00661
-42.8765	-0.47109	-42.873	-0.49838	-42.8709	0.00622
-42.8425	-0.47211	-42.8237	-0.49929	-42.8384	0.00583
-42.7945	-0.47319	-42.7734	-0.50017	-42.7878	0.00524
-42.7454	-0.47417	-42.7407	-0.50076	-42.738	0.00469
-42.7108	-0.47481	-42.7063	-0.50136	-42.7043	0.00436
-42.6785	-0.47543	-42.6725	-0.50197	-42.6711	0.00402
-42.6444	-0.47608	-42.6392	-0.50259	-42.6373	0.00368
-42.6122	-0.47672	-42.5898	-0.50341	-42.6039	0.00329
-42.5612	-0.47777	-42.5402	-0.5042	-42.5541	0.00272
-42.5107	-0.47888	-42.5063	-0.50477	-42.5044	0.00217
-42.4785	-0.47994	-42.4731	-0.50546	-42.4715	0.00182
-42.444	-0.48071	-42.4392	-0.50609	-42.4381	0.00147
-42.4099	-0.4814	-42.4062	-0.50673	-42.4045	0.00112
-42.3768	-0.48208	-42.3728	-0.5073	-42.3711	0.00077388
-42.3442	-0.48274	-42.3234	-0.50809	-42.3375	0.000423317
-42.2944	-0.48372	-42.273	-0.50889	-42.2887	-0.00013513
-42.2451	-0.48472	-42.2396	-0.50948	-42.2386	-0.00072879
-42.2104	-0.48537	-42.207	-0.51008	-42.2045	-0.00113
-42.1769	-0.48604	-42.1734	-0.51069	-42.1709	-0.00151
-42.1448	-0.48666	-42.1413	-0.51135	-42.139	-0.00188
-42.1112	-0.48727	-42.1062	-0.51232	-42.1052	-0.00225
-42.0791	-0.488	-42.0555	-0.51465	-42.0704	-0.00263
-42.0284	-0.49008	-42.0059	-0.51615	-42.0209	-0.00322
-41.9777	-0.49247	-41.972	-0.51673	-41.9714	-0.00374
-41.9451	-0.49319	-41.9392	-0.51726	-41.9372	-0.00407
-41.911	-0.49384	-41.9054	-0.51781	-41.9047	-0.00439
-41.8787	-0.49449	-41.8735	-0.51838	-41.8714	-0.00472
-41.845	-0.49518	-41.8386	-0.51896	-41.8378	-0.00508
-41.8112	-0.49583	-41.7894	-0.51983	-41.8038	-0.00545
-41.7614	-0.49677	-41.74	-0.52064	-41.754	-0.00602
-41.7116	-0.49768	-41.7068	-0.52121	-41.7047	-0.00657
-41.6789	-0.49832	-41.6742	-0.52199	-41.6704	-0.00693
-41.644	-0.49895	-41.6407	-0.52291	-41.6372	-0.00732
-41.6116	-0.49956	-41.6077	-0.5243	-41.6038	-0.00769
-41.5785	-0.50016	-41.5569	-0.52559	-41.5702	-0.00806
-41.5282	-0.50108	-41.5068	-0.52652	-41.5211	-0.00862
-41.4791	-0.50207	-41.4734	-0.5271	-41.4711	-0.00917
-41.4447	-0.5028	-41.4407	-0.52768	-41.438	-0.00957
-41.4126	-0.5035	-41.4064	-0.52828	-41.405	-0.00999
-41.3784	-0.50414	-41.3735	-0.52887	-41.3704	-0.01041
-41.3452	-0.50476	-41.3391	-0.52942	-41.3365	-0.01084
-41.3113	-0.50539	-41.2896	-0.53021	-41.3036	-0.01128
-41.2619	-0.50637	-41.2393	-0.53107	-41.2544	-0.0119
-41.2113	-0.50744	-41.2052	-0.53165	-41.204	-0.0125
-41.1785	-0.50827	-41.173	-0.53223	-41.1698	-0.01285
-41.1448	-0.50892	-41.139	-0.53278	-41.1374	-0.01316
-41.1115	-0.5096	-41.1054	-0.53334	-41.105	-0.0135
-41.0783	-0.51029	-41.0718	-0.53391	-41.0714	-0.01389
-41.0455	-0.51096	-41.0234	-0.53477	-41.0369	-0.01439
-40.9946	-0.51195	-40.9735	-0.53581	-40.9865	-0.01515
-40.944	-0.51292	-40.9397	-0.53701	-40.9363	-0.01571
-40.9107	-0.51351	-40.907	-0.53789	-40.9039	-0.01604
-40.8777	-0.51414	-40.8729	-0.53847	-40.8698	-0.01634
-40.8461	-0.5148	-40.8409	-0.5391	-40.8379	-0.01667
-40.8115	-0.51548	-40.7902	-0.54043	-40.8039	-0.01709
-40.7615	-0.51676	-40.7401	-0.54179	-40.7542	-0.01773
-40.7116	-0.51787	-40.7069	-0.5424	-40.7045	-0.01833
-40.678	-0.5188	-40.6736	-0.54299	-40.6707	-0.01871
-40.6449	-0.51961	-40.6402	-0.54359	-40.6374	-0.01907
-40.6107	-0.52028	-40.6062	-0.5442	-40.6038	-0.01946
-40.578	-0.52093	-40.5721	-0.5448	-40.5699	-0.01986
-40.5449	-0.52157	-40.5238	-0.54561	-40.538	-0.02028
-40.4944	-0.52258	-40.4742	-0.54643	-40.4872	-0.0209
-40.4448	-0.52376	-40.4396	-0.54701	-40.4385	-0.02153
-40.4117	-0.52524	-40.4059	-0.54761	-40.404	-0.02194
-40.3774	-0.52596	-40.3734	-0.54819	-40.37	-0.02233
-40.345	-0.52663	-40.3394	-0.54873	-40.3366	-0.0227
-40.3123	-0.52728	-40.3075	-0.54927	-40.3041	-0.02307
-40.2787	-0.52794	-40.2564	-0.55035	-40.2694	-0.02345
-40.2289	-0.52901	-40.206	-0.55245	-40.2204	-0.02399
-40.1789	-0.53011	-40.1723	-0.55382	-40.171	-0.02449
-40.1457	-0.53076	-40.1384	-0.55459	-40.1379	-0.02483
-40.1115	-0.53141	-40.1058	-0.55512	-40.1044	-0.02522
-40.0791	-0.53202	-40.0735	-0.55562	-40.0696	-0.02566
-40.0444	-0.53262	-40.024	-0.55641	-40.038	-0.02607
-39.996	-0.53359	-39.9734	-0.55736	-39.9874	-0.02672
-39.9451	-0.53473	-39.9398	-0.55813	-39.9371	-0.02736
-39.912	-0.53562	-39.906	-0.5588	-39.9039	-0.02776
-39.8784	-0.53627	-39.8733	-0.55939	-39.8697	-0.02813
-39.8447	-0.53688	-39.8405	-0.55998	-39.8372	-0.02847
-39.8126	-0.53747	-39.8071	-0.56059	-39.8037	-0.02884
-39.7793	-0.53806	-39.757	-0.5618	-39.7709	-0.02927
-39.7284	-0.53901	-39.7065	-0.56291	-39.7198	-0.0299
-39.6783	-0.54002	-39.6727	-0.56348	-39.6701	-0.0305
-39.6443	-0.54067	-39.6392	-0.56404	-39.6368	-0.0309
-39.6112	-0.5413	-39.6072	-0.5646	-39.6027	-0.03129
-39.5792	-0.54194	-39.5732	-0.5652	-39.5699	-0.03166
-39.5455	-0.54258	-39.5396	-0.56578	-39.5364	-0.03203
-39.5114	-0.54321	-39.4903	-0.56663	-39.5036	-0.03242
-39.4617	-0.54419	-39.4393	-0.5675	-39.4531	-0.033
-39.4116	-0.54563	-39.4067	-0.56809	-39.4038	-0.03359
-39.3783	-0.54704	-39.373	-0.56868	-39.3708	-0.03403
-39.3442	-0.54784	-39.3405	-0.56927	-39.3368	-0.03454
-39.3119	-0.54848	-39.3066	-0.56987	-39.3021	-0.03497
-39.2788	-0.54918	-39.2566	-0.57076	-39.2699	-0.03539
-39.2273	-0.55019	-39.2071	-0.57165	-39.2203	-0.03599
-39.1772	-0.55114	-39.1734	-0.57224	-39.169	-0.03659
-39.146	-0.55174	-39.1399	-0.57288	-39.1371	-0.03699
-39.1128	-0.55234	-39.1074	-0.57347	-39.1032	-0.03742
-39.0784	-0.55324	-39.0734	-0.57409	-39.0696	-0.03789
-39.0458	-0.55479	-39.04	-0.57471	-39.0364	-0.03832
-39.0114	-0.55624	-38.9897	-0.57565	-39.0019	-0.03871
-38.961	-0.55734	-38.9405	-0.57658	-38.9535	-0.03929
-38.9121	-0.55826	-38.9056	-0.57719	-38.9036	-0.03992
-38.8787	-0.55886	-38.8745	-0.5778	-38.87	-0.04037
-38.8445	-0.55948	-38.8396	-0.57842	-38.8361	-0.0408
-38.8109	-0.56013	-38.8068	-0.57905	-38.8028	-0.04118
-38.7784	-0.56077	-38.7721	-0.57965	-38.7693	-0.04158
-38.7458	-0.56141	-38.7227	-0.58053	-38.7366	-0.042
-38.6962	-0.56239	-38.6735	-0.58136	-38.6862	-0.04261
-38.6453	-0.56335	-38.6397	-0.58192	-38.6368	-0.04318
-38.6122	-0.56417	-38.6069	-0.58251	-38.6044	-0.04358
-38.5783	-0.56504	-38.5737	-0.58311	-38.5692	-0.04402
-38.5454	-0.56578	-38.5402	-0.58374	-38.537	-0.04446
-38.5116	-0.56644	-38.5067	-0.58441	-38.5028	-0.04488
-38.4775	-0.56707	-38.4566	-0.58547	-38.4693	-0.04531
-38.4285	-0.56801	-38.4056	-0.58648	-38.4194	-0.04594
-38.378	-0.5689	-38.3737	-0.58714	-38.3695	-0.04656
-38.3444	-0.56948	-38.3396	-0.58777	-38.3364	-0.04697
-38.3124	-0.57009	-38.3056	-0.58841	-38.3026	-0.04738
-38.2773	-0.57073	-38.2728	-0.58905	-38.2691	-0.04778
-38.2448	-0.57174	-38.2227	-0.58996	-38.2354	-0.04817
-38.194	-0.57297	-38.1733	-0.59091	-38.1862	-0.04872
-38.1442	-0.57391	-38.1405	-0.59156	-38.1367	-0.04934
-38.1118	-0.57454	-38.1061	-0.59217	-38.1024	-0.04985
-38.077	-0.57517	-38.0729	-0.59278	-38.0695	-0.05027
-38.0444	-0.5758	-38.0402	-0.59338	-38.0352	-0.05068
-38.0107	-0.5764	-38.0061	-0.59398	-38.0024	-0.05108
-37.978	-0.57704	-37.9568	-0.59493	-37.97	-0.05149
-37.9283	-0.57805	-37.9075	-0.59591	-37.9189	-0.05211
-37.8784	-0.57904	-37.8733	-0.59656	-37.87	-0.05276
-37.845	-0.5797	-37.8411	-0.59717	-37.8347	-0.05317
-37.8113	-0.58036	-37.8069	-0.59777	-37.8027	-0.05361
-37.7787	-0.58136	-37.7732	-0.59837	-37.7696	-0.05403
-37.7444	-0.58254	-37.7402	-0.59896	-37.7357	-0.05443
-37.7117	-0.58337	-37.69	-0.59985	-37.7018	-0.05488
-37.6611	-0.58431	-37.6409	-0.60076	-37.6517	-0.05549
-37.6116	-0.58521	-37.6065	-0.60138	-37.6022	-0.05608
-37.5785	-0.58582	-37.5729	-0.602	-37.569	-0.05644
-37.5448	-0.58642	-37.5389	-0.60256	-37.5357	-0.05683
-37.5113	-0.58701	-37.5063	-0.60312	-37.5029	-0.05725
-37.4782	-0.58759	-37.4572	-0.60402	-37.4691	-0.05766
-37.4287	-0.58848	-37.4061	-0.60499	-37.4196	-0.0583
-37.3787	-0.58944	-37.3725	-0.60559	-37.3688	-0.05891
-37.3442	-0.59006	-37.3398	-0.60616	-37.3354	-0.05936
-37.3112	-0.59066	-37.3071	-0.60672	-37.3034	-0.05982
-37.2788	-0.59124	-37.2735	-0.60738	-37.2681	-0.06028
-37.2444	-0.59188	-37.2401	-0.60806	-37.2348	-0.06074
-37.2107	-0.59249	-37.1903	-0.60898	-37.2017	-0.06115
-37.1609	-0.59334	-37.139	-0.60988	-37.1518	-0.06171
-37.1109	-0.59416	-37.1069	-0.61051	-37.1027	-0.06228
-37.0789	-0.59474	-37.0733	-0.61121	-37.069	-0.06268
-37.0446	-0.59534	-37.0399	-0.61231	-37.0349	-0.0631
-37.0113	-0.59593	-37.0057	-0.61322	-37.0023	-0.06352
-36.9788	-0.59652	-36.9722	-0.61384	-36.9682	-0.06394
-36.9445	-0.59711	-36.9231	-0.61481	-36.9361	-0.06438
-36.8952	-0.59826	-36.8724	-0.61565	-36.8856	-0.06504
-36.8449	-0.59957	-36.8405	-0.61624	-36.8356	-0.06566
-36.8121	-0.60015	-36.8069	-0.61684	-36.8019	-0.06608
-36.7775	-0.60071	-36.773	-0.61773	-36.769	-0.06651
-36.7454	-0.60122	-36.7392	-0.61859	-36.7352	-0.06695
-36.711	-0.60173	-36.6899	-0.61945	-36.7017	-0.06738
-36.6619	-0.60261	-36.6406	-0.62031	-36.6516	-0.06797
-36.612	-0.60353	-36.607	-0.62099	-36.6016	-0.06856
-36.5778	-0.60413	-36.5733	-0.62208	-36.5696	-0.069
-36.5451	-0.60471	-36.5404	-0.62271	-36.5349	-0.06942
-36.5118	-0.60529	-36.5054	-0.62329	-36.5024	-0.06982
-36.4776	-0.60588	-36.4734	-0.62384	-36.4679	-0.0702
-36.4444	-0.60645	-36.4241	-0.62469	-36.4352	-0.0706
-36.3944	-0.60725	-36.3734	-0.62559	-36.3856	-0.07124
-36.345	-0.60805	-36.34	-0.62618	-36.3356	-0.07189
-36.3109	-0.60861	-36.3073	-0.62676	-36.3013	-0.07229
-36.2775	-0.60919	-36.2733	-0.62731	-36.2684	-0.07267
-36.2437	-0.60975	-36.2405	-0.62787	-36.2356	-0.07306
-36.2099	-0.61035	-36.2076	-0.62845	-36.2019	-0.07347
-36.1774	-0.61094	-36.1555	-0.6295	-36.1679	-0.0739
-36.1273	-0.61184	-36.1056	-0.63045	-36.1182	-0.07451
-36.0774	-0.61269	-36.0725	-0.63101	-36.0682	-0.07509
-36.0438	-0.61327	-36.0398	-0.63157	-36.0341	-0.07546
-36.0104	-0.61386	-36.0059	-0.63211	-36.0023	-0.07581
-35.9778	-0.61446	-35.9733	-0.63269	-35.9688	-0.07617
-35.9441	-0.61507	-35.9235	-0.63354	-35.935	-0.07657
-35.8938	-0.61597	-35.8734	-0.63442	-35.8844	-0.07721
-35.8438	-0.61686	-35.8402	-0.63502	-35.835	-0.07783
-35.8113	-0.61747	-35.8065	-0.63563	-35.8018	-0.07825
-35.7784	-0.61814	-35.7733	-0.63622	-35.7677	-0.07867
-35.7438	-0.61881	-35.7391	-0.6368	-35.7343	-0.07911
-35.7103	-0.61943	-35.7067	-0.63739	-35.701	-0.07953
-35.6775	-0.61999	-35.6567	-0.63845	-35.6681	-0.07992
-35.6276	-0.62079	-35.6057	-0.63961	-35.6175	-0.08051
-35.5779	-0.62165	-35.5729	-0.64022	-35.5687	-0.08112
-35.5435	-0.62221	-35.5396	-0.64081	-35.5353	-0.08157
-35.5112	-0.6228	-35.5068	-0.64143	-35.5012	-0.08201
-35.4784	-0.62338	-35.4732	-0.64205	-35.4673	-0.08243
-35.4449	-0.62395	-35.4392	-0.64264	-35.434	-0.08284
-35.4111	-0.62452	-35.3893	-0.64352	-35.401	-0.08326
-35.3612	-0.62534	-35.3396	-0.6444	-35.3508	-0.08391
-35.3112	-0.62615	-35.3055	-0.64499	-35.3009	-0.08455
-35.2774	-0.62669	-35.2729	-0.64559	-35.2679	-0.08498
-35.2439	-0.62725	-35.2399	-0.64616	-35.235	-0.08539
-35.2106	-0.62782	-35.2061	-0.64672	-35.2012	-0.08577
-35.1767	-0.62836	-35.1722	-0.6473	-35.1681	-0.08615
-35.1429	-0.6289	-35.1233	-0.6482	-35.1347	-0.08654
-35.0938	-0.62968	-35.0728	-0.64913	-35.0839	-0.08715
-35.0443	-0.63045	-35.0392	-0.6498	-35.0344	-0.08772
-35.0113	-0.63096	-35.0061	-0.6504	-35.0008	-0.08812
-34.9776	-0.63148	-34.9727	-0.65096	-34.968	-0.08852
-34.9442	-0.63203	-34.9397	-0.65155	-34.9348	-0.08894
-34.9106	-0.63261	-34.8898	-0.65247	-34.9006	-0.08937
-34.8608	-0.6335	-34.8391	-0.65344	-34.8501	-0.08996
-34.8101	-0.63438	-34.8065	-0.65404	-34.8	-0.09052
-34.7764	-0.63497	-34.7721	-0.65461	-34.7675	-0.09089
-34.7434	-0.63554	-34.7404	-0.65517	-34.7334	-0.09126
-34.7095	-0.63606	-34.7064	-0.65571	-34.7004	-0.09167
-34.6767	-0.63658	-34.6728	-0.65631	-34.6675	-0.0921
-34.6443	-0.63714	-34.623	-0.65732	-34.6332	-0.09257
-34.594	-0.63809	-34.5723	-0.6583	-34.583	-0.09328
-34.5432	-0.63948	-34.5401	-0.65885	-34.5337	-0.0939
-34.5101	-0.64018	-34.5064	-0.65939	-34.5003	-0.09426
-34.4772	-0.64075	-34.4727	-0.65992	-34.4672	-0.09464
-34.4426	-0.64129	-34.4391	-0.66047	-34.4347	-0.09504
-34.4099	-0.64184	-34.4062	-0.66102	-34.4001	-0.0955
-34.3769	-0.64236	-34.356	-0.66186	-34.3671	-0.09598
-34.327	-0.64311	-34.3058	-0.66271	-34.317	-0.09664
-34.2776	-0.64391	-34.2727	-0.66325	-34.2674	-0.09726
-34.2439	-0.64446	-34.24	-0.66377	-34.2332	-0.09768
-34.21	-0.64504	-34.2062	-0.66426	-34.2003	-0.09811
-34.1769	-0.6456	-34.1728	-0.66478	-34.1663	-0.09852
-34.1439	-0.64614	-34.1235	-0.66586	-34.1331	-0.09892
-34.0936	-0.64693	-34.072	-0.66704	-34.0842	-0.09947
-34.0447	-0.64772	-34.0394	-0.66768	-34.034	-0.10005
-34.0108	-0.64823	-34.0058	-0.66826	-34.0001	-0.10046
-33.9767	-0.64873	-33.9731	-0.66879	-33.9675	-0.10089
-33.9434	-0.64921	-33.9391	-0.66935	-33.9333	-0.10131
-33.9106	-0.64972	-33.9064	-0.67003	-33.9004	-0.10173
-33.8773	-0.65028	-33.8563	-0.67088	-33.8661	-0.10211
-33.8269	-0.65113	-33.8068	-0.67167	-33.817	-0.10265
-33.7771	-0.65192	-33.7728	-0.67219	-33.7671	-0.10317
-33.7428	-0.65237	-33.7402	-0.67272	-33.7347	-0.10354
-33.7099	-0.65278	-33.7066	-0.6733	-33.6997	-0.10389
-33.6757	-0.65319	-33.6723	-0.67385	-33.6662	-0.10423
-33.6434	-0.65363	-33.6394	-0.67437	-33.6339	-0.10461
-33.6109	-0.65414	-33.59	-0.67515	-33.6006	-0.10501
-33.5603	-0.65495	-33.5378	-0.67593	-33.5498	-0.10569
-33.509	-0.65573	-33.5058	-0.67649	-33.5002	-0.10638
-33.4768	-0.65626	-33.4736	-0.67704	-33.4664	-0.10677
-33.4425	-0.6568	-33.4392	-0.67762	-33.4326	-0.10714
-33.4091	-0.65733	-33.4057	-0.67823	-33.3989	-0.1075
-33.3762	-0.65782	-33.3549	-0.67916	-33.3662	-0.10782
-33.3266	-0.65857	-33.305	-0.68001	-33.3164	-0.1083
-33.2754	-0.65935	-33.2715	-0.68052	-33.2657	-0.10884
-33.2435	-0.6599	-33.2389	-0.68105	-33.234	-0.10927
-33.2102	-0.66046	-33.2064	-0.68156	-33.1995	-0.10973
-33.1766	-0.66096	-33.173	-0.68212	-33.1669	-0.11021
-33.1429	-0.66145	-33.1392	-0.68274	-33.1328	-0.11069
-33.1108	-0.66196	-33.0888	-0.68364	-33.0992	-0.11113
-33.0598	-0.66282	-33.0384	-0.6845	-33.049	-0.11175
-33.0093	-0.66379	-33.0054	-0.68504	-32.9997	-0.11234
-32.9749	-0.66434	-32.9723	-0.68556	-32.9659	-0.11271
-32.9425	-0.66485	-32.9396	-0.68612	-32.9332	-0.1131
-32.9085	-0.66533	-32.9061	-0.68677	-32.9005	-0.11353
-32.8759	-0.66581	-32.8728	-0.68734	-32.8658	-0.11393
-32.8427	-0.66631	-32.823	-0.68815	-32.8325	-0.11433
-32.792	-0.66707	-32.7732	-0.68896	-32.7831	-0.1149
-32.742	-0.6678	-32.7403	-0.6895	-32.7328	-0.11549
-32.7082	-0.66828	-32.7059	-0.69003	-32.6987	-0.11589
-32.6769	-0.66875	-32.672	-0.69054	-32.6655	-0.11628
-32.6425	-0.66922	-32.6393	-0.69102	-32.6321	-0.11666
-32.6093	-0.66973	-32.5896	-0.69179	-32.5988	-0.11701
-32.5594	-0.67053	-32.5389	-0.69259	-32.5494	-0.11754
-32.5093	-0.67135	-32.5057	-0.69315	-32.499	-0.11812
-32.4761	-0.67191	-32.4727	-0.69372	-32.465	-0.11852
-32.4421	-0.67242	-32.4389	-0.69428	-32.4326	-0.11891
-32.4093	-0.6729	-32.405	-0.69481	-32.399	-0.11928
-32.3765	-0.67338	-32.3719	-0.69531	-32.3658	-0.11966
-32.3427	-0.67384	-32.3221	-0.69605	-32.3322	-0.12005
-32.2923	-0.67463	-32.2722	-0.69678	-32.2821	-0.12068
-32.2413	-0.67538	-32.2373	-0.69725	-32.2319	-0.12127
-32.2094	-0.67585	-32.206	-0.69773	-32.199	-0.12165
-32.1767	-0.67632	-32.1718	-0.69823	-32.1659	-0.12203
-32.1421	-0.67681	-32.1391	-0.69874	-32.1321	-0.12239
-32.1078	-0.67731	-32.1048	-0.69928	-32.0993	-0.12277
-32.0756	-0.67778	-32.0547	-0.70009	-32.066	-0.12316
-32.0256	-0.67846	-32.0055	-0.70094	-32.0157	-0.12374
-31.9753	-0.67914	-31.9722	-0.70149	-31.966	-0.12435
-31.9427	-0.6796	-31.9384	-0.70207	-31.9322	-0.12473
-31.9093	-0.68008	-31.9057	-0.7028	-31.8986	-0.12508
-31.8759	-0.68057	-31.872	-0.70358	-31.8647	-0.12542
-31.8429	-0.68108	-31.839	-0.70457	-31.8325	-0.12575
-31.8086	-0.68159	-31.7884	-0.70549	-31.7989	-0.12608
-31.7589	-0.68236	-31.739	-0.70631	-31.7487	-0.12662
-31.709	-0.68307	-31.706	-0.70687	-31.6994	-0.12719
-31.676	-0.68353	-31.6712	-0.70738	-31.6652	-0.12758
-31.643	-0.68399	-31.6383	-0.70787	-31.631	-0.12796
-31.609	-0.68447	-31.6057	-0.70831	-31.5982	-0.12833
-31.5765	-0.68499	-31.5562	-0.70901	-31.565	-0.12868
-31.5251	-0.68571	-31.5053	-0.70982	-31.515	-0.12922
-31.4764	-0.68637	-31.4725	-0.71037	-31.4658	-0.12977
-31.4417	-0.6868	-31.4378	-0.71092	-31.4319	-0.13017
-31.4082	-0.68726	-31.4058	-0.71148	-31.3986	-0.13058
-31.3748	-0.68773	-31.3713	-0.712	-31.3655	-0.13094
-31.3414	-0.68819	-31.3383	-0.71249	-31.3314	-0.1313
-31.3094	-0.68863	-31.2882	-0.71315	-31.2987	-0.13165
-31.2579	-0.68932	-31.2398	-0.71384	-31.249	-0.13216
-31.2082	-0.68997	-31.2054	-0.71435	-31.1984	-0.13268
-31.1744	-0.6904	-31.1711	-0.71488	-31.1664	-0.13305
-31.1419	-0.69086	-31.1395	-0.7154	-31.1324	-0.13343
-31.1084	-0.69136	-31.1053	-0.71591	-31.0987	-0.13382
-31.0746	-0.69188	-31.0723	-0.7164	-31.0654	-0.13417
-31.0409	-0.69237	-31.022	-0.71715	-31.0328	-0.13454
-30.992	-0.69305	-30.9717	-0.71791	-30.9816	-0.13509
-30.9417	-0.69373	-30.9385	-0.71844	-30.9321	-0.13559
-30.9075	-0.69422	-30.9047	-0.71894	-30.8982	-0.13594
-30.8754	-0.69469	-30.8708	-0.71943	-30.8656	-0.13628
-30.8411	-0.69517	-30.8381	-0.71992	-30.831	-0.13661
-30.8077	-0.69565	-30.789	-0.72061	-30.7981	-0.13691
-30.7576	-0.69635	-30.739	-0.72132	-30.7485	-0.13741
-30.7077	-0.69703	-30.7054	-0.72183	-30.697	-0.13796
-30.6744	-0.69747	-30.6715	-0.72233	-30.6637	-0.13832
-30.641	-0.69789	-30.6383	-0.72286	-30.6314	-0.13865
-30.6078	-0.69833	-30.6048	-0.72337	-30.5978	-0.13899
-30.574	-0.69877	-30.5714	-0.72387	-30.5642	-0.13936
-30.5419	-0.69921	-30.5217	-0.7246	-30.531	-0.13976
-30.4908	-0.69992	-30.4718	-0.72534	-30.481	-0.14031
-30.4406	-0.70061	-30.438	-0.72583	-30.4318	-0.14091
-30.4076	-0.70107	-30.4047	-0.72634	-30.3981	-0.14129
-30.3741	-0.70153	-30.3714	-0.72687	-30.3646	-0.14165
-30.3409	-0.70197	-30.3381	-0.72738	-30.3315	-0.14202
-30.308	-0.70243	-30.3044	-0.72789	-30.2982	-0.14241
-30.2753	-0.70289	-30.2544	-0.72863	-30.2654	-0.14283
-30.2247	-0.70365	-30.2043	-0.72939	-30.215	-0.14344
-30.1746	-0.70436	-30.1709	-0.72992	-30.1649	-0.14404
-30.141	-0.70479	-30.1368	-0.73042	-30.1323	-0.14443
-30.1079	-0.70525	-30.1035	-0.7309	-30.0976	-0.14481
-30.0743	-0.7057	-30.0709	-0.73138	-30.0637	-0.14517
-30.0406	-0.70617	-30.0211	-0.73212	-30.0308	-0.14551
-29.9904	-0.70686	-29.97	-0.73289	-29.981	-0.14596
-29.941	-0.7075	-29.9376	-0.73341	-29.9311	-0.14643
-29.9064	-0.7079	-29.9047	-0.7339	-29.8975	-0.14675
-29.8743	-0.70828	-29.8709	-0.73439	-29.8653	-0.14709
-29.841	-0.70864	-29.8378	-0.73488	-29.8308	-0.14744
-29.8084	-0.70902	-29.8037	-0.73539	-29.7977	-0.14779
-29.7739	-0.70942	-29.755	-0.73617	-29.7638	-0.14816
-29.7237	-0.71011	-29.7057	-0.73699	-29.7147	-0.1487
-29.6738	-0.71082	-29.6714	-0.73756	-29.6644	-0.14926
-29.6394	-0.71127	-29.6377	-0.73807	-29.6302	-0.14964
-29.608	-0.71171	-29.6045	-0.73855	-29.5976	-0.14998
-29.5749	-0.71215	-29.571	-0.73901	-29.5647	-0.15029
-29.5406	-0.71261	-29.5379	-0.73949	-29.5309	-0.15062
-29.5075	-0.71305	-29.4876	-0.74023	-29.4976	-0.15098
-29.4571	-0.71361	-29.4374	-0.74095	-29.4476	-0.15153
-29.4073	-0.71422	-29.4037	-0.74141	-29.3973	-0.15203
-29.3737	-0.71468	-29.371	-0.74185	-29.3646	-0.15236
-29.3404	-0.71515	-29.3374	-0.74232	-29.3319	-0.15271
-29.306	-0.71558	-29.3036	-0.7428	-29.2975	-0.15306
-29.2743	-0.71598	-29.2537	-0.7435	-29.2641	-0.15346
-29.224	-0.71655	-29.2042	-0.74417	-29.2142	-0.15401
-29.1746	-0.71716	-29.17	-0.74462	-29.1636	-0.15456
-29.1397	-0.71758	-29.137	-0.74506	-29.1311	-0.15492
-29.1073	-0.71795	-29.1044	-0.7455	-29.0964	-0.15524
-29.0738	-0.71831	-29.0714	-0.74596	-29.0638	-0.15555
-29.0413	-0.71866	-29.038	-0.74645	-29.0309	-0.15587
-29.0073	-0.71904	-28.987	-0.74719	-28.997	-0.1562
-28.9577	-0.71969	-28.9377	-0.74794	-28.9466	-0.1567
-28.9071	-0.72038	-28.9032	-0.74845	-28.8962	-0.15721
-28.8741	-0.7208	-28.8699	-0.74895	-28.8641	-0.15751
-28.8401	-0.72119	-28.8364	-0.74943	-28.8301	-0.15783
-28.8062	-0.72152	-28.8032	-0.74987	-28.7972	-0.15819
-28.7733	-0.72186	-28.7705	-0.75031	-28.7636	-0.15851
-28.7404	-0.72221	-28.7202	-0.75098	-28.7306	-0.15886
-28.6902	-0.72276	-28.6698	-0.75163	-28.6806	-0.15945
-28.6396	-0.72331	-28.6368	-0.75207	-28.6303	-0.16004
-28.6067	-0.72367	-28.6037	-0.75253	-28.5971	-0.16039
-28.5741	-0.72403	-28.57	-0.75301	-28.564	-0.16071
-28.5406	-0.72443	-28.5364	-0.75353	-28.5308	-0.16103
-28.5077	-0.72485	-28.5036	-0.75403	-28.4965	-0.16135
-28.4737	-0.72528	-28.4525	-0.75472	-28.4637	-0.16173
-28.4236	-0.72592	-28.4044	-0.75536	-28.4143	-0.16225
-28.3735	-0.72656	-28.37	-0.75578	-28.3653	-0.16281
-28.3389	-0.72698	-28.337	-0.75624	-28.3306	-0.1632
-28.3063	-0.7274	-28.3036	-0.75675	-28.2962	-0.16356
-28.2723	-0.72781	-28.2695	-0.75729	-28.2638	-0.16391
-28.2397	-0.72823	-28.2195	-0.75805	-28.2305	-0.1642
-28.1896	-0.72887	-28.17	-0.75875	-28.1801	-0.16464
-28.1389	-0.72943	-28.1357	-0.75916	-28.1296	-0.1651
-28.106	-0.72979	-28.1027	-0.75959	-28.0964	-0.16541
-28.0724	-0.73015	-28.0702	-0.76002	-28.0622	-0.16575
-28.0394	-0.73056	-28.0362	-0.76045	-28.0296	-0.1661
-28.0059	-0.73098	-28.0033	-0.7609	-27.9959	-0.16641
-27.9715	-0.73139	-27.9537	-0.76155	-27.9624	-0.1667
-27.9229	-0.73199	-27.905	-0.76225	-27.9133	-0.16715
-27.8726	-0.7326	-27.8698	-0.76275	-27.8633	-0.16772
-27.8401	-0.73303	-27.8373	-0.76326	-27.8291	-0.16816
-27.8059	-0.73346	-27.8033	-0.76372	-27.7958	-0.16857
-27.7728	-0.73396	-27.7696	-0.76413	-27.7629	-0.16893
-27.7391	-0.73448	-27.7366	-0.76457	-27.7289	-0.16926
-27.7058	-0.73494	-27.6863	-0.76527	-27.6968	-0.16957
-27.6558	-0.7356	-27.6361	-0.76596	-27.6466	-0.17009
-27.6057	-0.73621	-27.602	-0.76634	-27.5955	-0.17063
-27.5731	-0.73664	-27.5698	-0.76668	-27.5635	-0.17098
-27.5402	-0.73705	-27.5369	-0.76704	-27.5291	-0.17134
-27.5066	-0.73743	-27.5024	-0.76743	-27.4973	-0.17166
-27.4726	-0.73779	-27.4523	-0.76809	-27.4622	-0.172
-27.4229	-0.73841	-27.4028	-0.76874	-27.4139	-0.17248
-27.3718	-0.73908	-27.3694	-0.76917	-27.3633	-0.17299
-27.3392	-0.73948	-27.3371	-0.76958	-27.3303	-0.17335
-27.3056	-0.73986	-27.3028	-0.77	-27.2966	-0.17372
-27.272	-0.74022	-27.2681	-0.77045	-27.2631	-0.17407
-27.239	-0.74057	-27.236	-0.77099	-27.2299	-0.17438
-27.2056	-0.74093	-27.1857	-0.77175	-27.1958	-0.17468
-27.1561	-0.74148	-27.1349	-0.77244	-27.1462	-0.17506
-27.1053	-0.74202	-27.1016	-0.77289	-27.0964	-0.17547
-27.0712	-0.7424	-27.0689	-0.77334	-27.0631	-0.17577
-27.039	-0.7428	-27.0349	-0.77379	-27.0291	-0.1761
-27.0049	-0.7432	-27.0017	-0.77422	-26.996	-0.17642
-26.9726	-0.74365	-26.9683	-0.77465	-26.9629	-0.17675
-26.9383	-0.74404	-26.9188	-0.77526	-26.9298	-0.17708
-26.8888	-0.74461	-26.8702	-0.77591	-26.8793	-0.17753
-26.8398	-0.74515	-26.8356	-0.77634	-26.8292	-0.17795
-26.8054	-0.74552	-26.802	-0.7768	-26.7968	-0.17826
-26.7723	-0.74591	-26.7696	-0.77726	-26.7627	-0.17858
-26.7396	-0.7463	-26.7355	-0.77771	-26.7295	-0.1789
-26.7052	-0.74668	-26.6864	-0.77842	-26.6957	-0.17921
-26.6558	-0.74723	-26.6359	-0.77908	-26.6466	-0.17969
-26.6061	-0.74781	-26.6029	-0.77946	-26.5959	-0.18018
-26.5724	-0.74822	-26.5697	-0.77984	-26.5627	-0.18052
-26.5392	-0.74863	-26.5364	-0.78024	-26.5292	-0.18082
-26.5049	-0.74903	-26.5029	-0.78066	-26.4965	-0.18109
-26.4719	-0.74941	-26.4701	-0.78108	-26.4632	-0.18137
-26.439	-0.74979	-26.4195	-0.78162	-26.4292	-0.18165
-26.3882	-0.7503	-26.3697	-0.78218	-26.3794	-0.18206
-26.3388	-0.75079	-26.3364	-0.78259	-26.33	-0.18249
-26.3054	-0.75112	-26.3017	-0.783	-26.2964	-0.18278
-26.2715	-0.75149	-26.2684	-0.78338	-26.2628	-0.18306
-26.2392	-0.75186	-26.2342	-0.78374	-26.2294	-0.18332
-26.206	-0.75225	-26.2024	-0.78407	-26.1969	-0.18358
-26.1718	-0.75266	-26.1516	-0.78455	-26.1635	-0.18385
-26.1207	-0.75325	-26.1023	-0.78505	-26.1126	-0.18435
-26.0717	-0.7538	-26.0675	-0.78538	-26.0617	-0.18482
-26.0391	-0.75415	-26.0346	-0.78575	-26.0295	-0.18508
-26.0044	-0.75451	-26.002	-0.78614	-25.9957	-0.18535
-25.9704	-0.75492	-25.9686	-0.78657	-25.9623	-0.18562
-25.9381	-0.75529	-25.9179	-0.78741	-25.9281	-0.18591
-25.8881	-0.75582	-25.868	-0.78809	-25.8787	-0.18636
-25.8389	-0.7564	-25.8353	-0.78851	-25.8283	-0.18681
-25.8057	-0.75683	-25.8024	-0.78892	-25.7956	-0.18709
-25.7714	-0.75734	-25.7692	-0.78932	-25.7621	-0.18736
-25.7394	-0.75773	-25.7351	-0.78974	-25.7291	-0.18764
-25.7041	-0.75807	-25.7019	-0.79019	-25.6957	-0.18791
-25.6714	-0.75841	-25.6516	-0.79089	-25.6615	-0.18822
-25.6224	-0.75897	-25.602	-0.79157	-25.6125	-0.18873
-25.5715	-0.75957	-25.5679	-0.79196	-25.562	-0.18924
-25.5385	-0.75998	-25.5346	-0.79231	-25.5281	-0.18957
-25.5043	-0.76039	-25.5018	-0.79264	-25.4958	-0.18987
-25.4711	-0.76076	-25.4678	-0.79299	-25.4627	-0.19019
-25.4382	-0.7611	-25.4363	-0.7934	-25.4292	-0.19055
-25.4047	-0.76142	-25.3846	-0.79402	-25.3955	-0.19089
-25.3544	-0.76191	-25.335	-0.7946	-25.3458	-0.19135
-25.3048	-0.76239	-25.302	-0.79493	-25.2955	-0.19178
-25.2705	-0.76269	-25.2698	-0.79526	-25.2627	-0.19208
-25.2387	-0.763	-25.235	-0.79567	-25.2287	-0.19236
-25.2046	-0.76336	-25.2021	-0.79611	-25.1956	-0.19266
-25.1704	-0.76377	-25.167	-0.79655	-25.1618	-0.19295
-25.1375	-0.76418	-25.1176	-0.79713	-25.1282	-0.19324
-25.0874	-0.76474	-25.0674	-0.79763	-25.0785	-0.19366
-25.0377	-0.76529	-25.0348	-0.79798	-25.0279	-0.19405
-25.0046	-0.76566	-25.002	-0.79834	-24.9962	-0.19432
-24.9719	-0.76603	-24.9682	-0.79874	-24.9621	-0.19459
-24.9385	-0.76638	-24.934	-0.79914	-24.9293	-0.19488
-24.9047	-0.76672	-24.8843	-0.79973	-24.8941	-0.19516
-24.8552	-0.76733	-24.8341	-0.80027	-24.845	-0.19559
-24.8039	-0.76795	-24.8015	-0.80063	-24.7958	-0.19605
-24.7706	-0.76835	-24.7675	-0.80102	-24.7609	-0.19636
-24.7378	-0.76873	-24.7339	-0.80143	-24.728	-0.19667
-24.7042	-0.7691	-24.7014	-0.80185	-24.6953	-0.19693
-24.6709	-0.76947	-24.668	-0.80225	-24.6616	-0.1972
-24.6374	-0.76981	-24.6172	-0.80283	-24.629	-0.1975
-24.5874	-0.77029	-24.5675	-0.80341	-24.5788	-0.19794
-24.5372	-0.77078	-24.5339	-0.80378	-24.5281	-0.19844
-24.504	-0.77111	-24.5007	-0.80416	-24.4951	-0.19878
-24.4711	-0.77145	-24.4696	-0.80455	-24.4603	-0.19912
-24.4377	-0.77183	-24.4344	-0.80496	-24.4283	-0.19944
-24.4043	-0.77223	-24.4009	-0.8054	-24.3944	-0.19975
-24.371	-0.77263	-24.3505	-0.80603	-24.362	-0.20001
-24.3205	-0.77319	-24.3009	-0.80661	-24.3116	-0.20041
-24.2715	-0.77375	-24.267	-0.80695	-24.2613	-0.20086
-24.2377	-0.77414	-24.2348	-0.80728	-24.2281	-0.20121
-24.2036	-0.77453	-24.2016	-0.80761	-24.1945	-0.20156
-24.1713	-0.7749	-24.1677	-0.80795	-24.1609	-0.20193
-24.1377	-0.77525	-24.1181	-0.80856	-24.1272	-0.20225
-24.0877	-0.77579	-24.0674	-0.80919	-24.0784	-0.20271
-24.0376	-0.77633	-24.0337	-0.80962	-24.0273	-0.20318
-24.0041	-0.77668	-24.0007	-0.81005	-23.995	-0.20351
-23.9709	-0.77705	-23.9678	-0.81044	-23.9611	-0.20385
-23.938	-0.77744	-23.9337	-0.81084	-23.9272	-0.20419
-23.9046	-0.77782	-23.9008	-0.81123	-23.8939	-0.2045
-23.87	-0.77821	-23.8505	-0.8118	-23.8605	-0.20484
-23.8203	-0.77875	-23.7998	-0.81237	-23.8113	-0.20538
-23.7709	-0.77924	-23.767	-0.81274	-23.7621	-0.20598
-23.7378	-0.77957	-23.7341	-0.81314	-23.7281	-0.20635
-23.7052	-0.77992	-23.7011	-0.81363	-23.694	-0.20668
-23.6711	-0.78034	-23.667	-0.81407	-23.6611	-0.20701
-23.638	-0.78078	-23.6336	-0.81447	-23.6277	-0.20733
-23.6047	-0.78128	-23.5842	-0.81505	-23.5941	-0.20766
-23.554	-0.78191	-23.5345	-0.81568	-23.5438	-0.20816
-23.5044	-0.78246	-23.5006	-0.81612	-23.4938	-0.20869
-23.471	-0.78279	-23.4665	-0.81655	-23.4611	-0.20903
-23.4378	-0.78311	-23.4335	-0.81696	-23.427	-0.20936
-23.4041	-0.78344	-23.4005	-0.81737	-23.3945	-0.20967
-23.3714	-0.78379	-23.3508	-0.81801	-23.3604	-0.20997
-23.3205	-0.78435	-23.2998	-0.81867	-23.3106	-0.21042
-23.2707	-0.78492	-23.2671	-0.81907	-23.2601	-0.21089
-23.2375	-0.7853	-23.2331	-0.81942	-23.2266	-0.2112
-23.2042	-0.78567	-23.2007	-0.81978	-23.1944	-0.21154
-23.1704	-0.78605	-23.1669	-0.82016	-23.1608	-0.21187
-23.137	-0.78643	-23.1341	-0.82057	-23.127	-0.2122
-23.1029	-0.78678	-23.0834	-0.82119	-23.0942	-0.21255
-23.0537	-0.78736	-23.0343	-0.82175	-23.0437	-0.21303
-23.0037	-0.78796	-23.0008	-0.82213	-22.9932	-0.21355
-22.9702	-0.78837	-22.968	-0.82254	-22.96	-0.21389
-22.9374	-0.78877	-22.9342	-0.82296	-22.9262	-0.21422
-22.9035	-0.78913	-22.9003	-0.82339	-22.8934	-0.21452
-22.8703	-0.7895	-22.867	-0.82383	-22.8605	-0.21481
-22.8368	-0.78984	-22.8169	-0.82455	-22.8262	-0.21516
-22.7875	-0.79036	-22.7667	-0.82517	-22.7765	-0.21567
-22.7389	-0.79095	-22.7337	-0.82554	-22.7251	-0.21614
-22.704	-0.7915	-22.7006	-0.82589	-22.693	-0.2164
-22.6708	-0.79207	-22.6664	-0.82624	-22.6601	-0.21669
-22.637	-0.79249	-22.6338	-0.8266	-22.627	-0.21702
-22.6038	-0.79287	-22.5838	-0.82715	-22.5935	-0.21738
-22.5542	-0.79343	-22.534	-0.8277	-22.5425	-0.21793
-22.5035	-0.79403	-22.5004	-0.8281	-22.4935	-0.21844
-22.4712	-0.79444	-22.4679	-0.82854	-22.4606	-0.21877
-22.437	-0.7948	-22.4338	-0.82899	-22.4268	-0.2191
-22.4041	-0.79514	-22.4008	-0.82943	-22.3933	-0.21944
-22.3705	-0.79548	-22.3673	-0.82984	-22.3598	-0.21976
-22.337	-0.79583	-22.317	-0.83039	-22.3261	-0.22009
-22.2869	-0.79636	-22.2669	-0.83094	-22.2763	-0.22059
-22.2375	-0.79688	-22.2339	-0.83132	-22.2255	-0.22112
-22.203	-0.79721	-22.1998	-0.8317	-22.1924	-0.22144
-22.17	-0.79754	-22.1666	-0.83209	-22.1587	-0.22171
-22.1367	-0.79788	-22.1333	-0.83245	-22.1269	-0.22196
-22.1035	-0.79822	-22.0996	-0.83279	-22.0924	-0.22222
-22.0705	-0.79856	-22.0504	-0.83331	-22.0593	-0.22248
-22.0209	-0.79911	-22.0001	-0.83387	-22.0095	-0.22293
-21.9715	-0.79971	-21.9674	-0.83427	-21.959	-0.22337
-21.9367	-0.80013	-21.9329	-0.83468	-21.9255	-0.22367
-21.9032	-0.80056	-21.8998	-0.83508	-21.8919	-0.22395
-21.8695	-0.80094	-21.8659	-0.83549	-21.86	-0.22426
-21.8365	-0.80134	-21.8325	-0.83588	-21.8255	-0.22457
-21.8033	-0.8017	-21.7827	-0.83641	-21.7927	-0.22492
-21.7532	-0.80221	-21.7336	-0.83691	-21.7427	-0.22545
-21.7034	-0.80275	-21.6991	-0.83726	-21.691	-0.22594
-21.6719	-0.80314	-21.6666	-0.83764	-21.6584	-0.22622
-21.637	-0.80356	-21.6323	-0.838	-21.6254	-0.22651
-21.6036	-0.80394	-21.5993	-0.83838	-21.593	-0.22685
-21.5695	-0.8043	-21.5491	-0.8391	-21.5581	-0.22719
-21.5203	-0.80479	-21.4988	-0.83975	-21.5082	-0.22768
-21.4697	-0.80529	-21.4658	-0.84011	-21.459	-0.22814
-21.4364	-0.80564	-21.4326	-0.84046	-21.4249	-0.22844
-21.4038	-0.80599	-21.3994	-0.84084	-21.3913	-0.22874
-21.37	-0.80634	-21.3652	-0.84128	-21.3581	-0.22905
-21.3368	-0.80667	-21.3327	-0.8417	-21.325	-0.22934
-21.3036	-0.80701	-21.2823	-0.84228	-21.2913	-0.22962
-21.2533	-0.80754	-21.2327	-0.84278	-21.2414	-0.23008
-21.2028	-0.80818	-21.2002	-0.84314	-21.1919	-0.23058
-21.1702	-0.80857	-21.1661	-0.84351	-21.1589	-0.23092
-21.1368	-0.80893	-21.1327	-0.84393	-21.1246	-0.23122
-21.1037	-0.80925	-21.0996	-0.84437	-21.0918	-0.23151
-21.0709	-0.80957	-21.0661	-0.84479	-21.058	-0.2318
-21.0363	-0.80994	-21.0157	-0.84541	-21.0248	-0.23211
-20.987	-0.81053	-20.9655	-0.84599	-20.9741	-0.23257
-20.9363	-0.81112	-20.9326	-0.84637	-20.9239	-0.23306
-20.903	-0.81148	-20.8996	-0.84672	-20.8911	-0.23338
-20.8698	-0.81182	-20.8653	-0.84708	-20.8574	-0.2337
-20.8363	-0.81215	-20.8333	-0.84742	-20.8244	-0.23401
-20.8032	-0.81249	-20.7823	-0.84795	-20.7912	-0.23432
-20.7525	-0.81296	-20.7317	-0.84853	-20.7406	-0.23476
-20.7036	-0.81346	-20.6976	-0.84889	-20.6898	-0.23522
-20.6692	-0.81383	-20.6657	-0.84923	-20.6574	-0.23553
-20.6358	-0.81419	-20.6319	-0.84955	-20.6245	-0.23585
-20.6021	-0.81454	-20.5998	-0.8499	-20.5906	-0.23619
-20.5697	-0.81488	-20.5653	-0.85029	-20.5565	-0.23653
-20.5357	-0.81523	-20.5161	-0.85089	-20.5239	-0.23686
-20.4861	-0.81584	-20.4648	-0.85149	-20.4738	-0.23728
-20.437	-0.81645	-20.4314	-0.85188	-20.4243	-0.23773
-20.4025	-0.81685	-20.3986	-0.85227	-20.3906	-0.23803
-20.3688	-0.81724	-20.3645	-0.85264	-20.3568	-0.23835
-20.3367	-0.81762	-20.3321	-0.85301	-20.3234	-0.23869
-20.3028	-0.81801	-20.2992	-0.85337	-20.2908	-0.23903
-20.2706	-0.81837	-20.2489	-0.85389	-20.2569	-0.23935
-20.2199	-0.81893	-20.1998	-0.85446	-20.2074	-0.23986
-20.1702	-0.8195	-20.1648	-0.85487	-20.1566	-0.24035
-20.1359	-0.81987	-20.1325	-0.8553	-20.1231	-0.24067
-20.1031	-0.82023	-20.0992	-0.85571	-20.09	-0.24093
-20.0698	-0.82055	-20.0649	-0.85612	-20.0561	-0.24117
-20.0356	-0.82088	-20.0143	-0.85668	-20.0246	-0.2414
-19.9859	-0.82139	-19.9652	-0.85722	-19.9731	-0.2418
-19.9353	-0.82187	-19.9317	-0.85756	-19.9237	-0.24224
-19.9023	-0.82222	-19.8976	-0.85791	-19.8895	-0.24254
-19.8696	-0.82258	-19.8647	-0.85827	-19.8566	-0.24286
-19.8357	-0.82296	-19.8316	-0.85864	-19.8237	-0.24318
-19.802	-0.8233	-19.7983	-0.85902	-19.7893	-0.24352
-19.7684	-0.82361	-19.7475	-0.85957	-19.7561	-0.2438
-19.7183	-0.82407	-19.698	-0.86011	-19.7066	-0.24415
-19.6689	-0.82459	-19.664	-0.86048	-19.6562	-0.24452
-19.6347	-0.82494	-19.6319	-0.86085	-19.623	-0.24483
-19.601	-0.82526	-19.598	-0.86125	-19.5898	-0.24516
-19.5686	-0.82558	-19.565	-0.86166	-19.5559	-0.24546
-19.5376	-0.82589	-19.5313	-0.86209	-19.523	-0.24577
-19.5028	-0.82626	-19.482	-0.86274	-19.4895	-0.24607
-19.4533	-0.82684	-19.4318	-0.86335	-19.4394	-0.24652
-19.4043	-0.82768	-19.3984	-0.86374	-19.3892	-0.24698
-19.3693	-0.82851	-19.3657	-0.86414	-19.3555	-0.24723
-19.3353	-0.82902	-19.332	-0.86454	-19.3217	-0.24747
-19.3022	-0.82944	-19.2976	-0.86491	-19.2893	-0.24772
-19.2685	-0.82978	-19.2477	-0.86542	-19.2557	-0.24798
-19.2188	-0.83026	-19.198	-0.86596	-19.2055	-0.24836
-19.1688	-0.83074	-19.1642	-0.8663	-19.1561	-0.24879
-19.1348	-0.83104	-19.1308	-0.86662	-19.122	-0.24912
-19.1021	-0.83133	-19.0992	-0.86694	-19.088	-0.24948
-19.0681	-0.83162	-19.065	-0.86727	-19.0555	-0.24983
-19.0351	-0.8319	-19.0321	-0.86764	-19.0215	-0.2501
-19.0018	-0.83218	-18.9813	-0.86818	-18.9879	-0.25034
-18.9519	-0.83267	-18.932	-0.86872	-18.9386	-0.25067
-18.9008	-0.83322	-18.8976	-0.86908	-18.8887	-0.25103
-18.8688	-0.83359	-18.8644	-0.86944	-18.856	-0.25134
-18.8348	-0.83392	-18.8307	-0.86982	-18.8227	-0.25169
-18.8019	-0.83425	-18.798	-0.87018	-18.7887	-0.2521
-18.7688	-0.83462	-18.7642	-0.87055	-18.7546	-0.25251
-18.7355	-0.83501	-18.7141	-0.87103	-18.7219	-0.25282
-18.6847	-0.83556	-18.6649	-0.87153	-18.6721	-0.25324
-18.635	-0.83607	-18.6309	-0.8719	-18.6215	-0.25367
-18.6013	-0.83642	-18.5975	-0.87233	-18.5882	-0.25397
-18.5682	-0.83681	-18.5638	-0.87275	-18.5549	-0.25426
-18.5348	-0.83719	-18.5309	-0.87311	-18.5211	-0.25452
-18.5018	-0.83755	-18.4969	-0.87345	-18.4875	-0.25477
-18.4694	-0.83788	-18.447	-0.87402	-18.4537	-0.25501
-18.4189	-0.83834	-18.3971	-0.87461	-18.4047	-0.25538
-18.3679	-0.83885	-18.3637	-0.87499	-18.3546	-0.25578
-18.3349	-0.83921	-18.3305	-0.87534	-18.321	-0.25607
-18.3018	-0.83959	-18.2971	-0.87571	-18.289	-0.25636
-18.268	-0.83996	-18.2631	-0.87611	-18.2555	-0.25664
-18.2342	-0.84032	-18.214	-0.87671	-18.2216	-0.25694
-18.1844	-0.84077	-18.1648	-0.87727	-18.1713	-0.25739
-18.1346	-0.8412	-18.1311	-0.87766	-18.1207	-0.25779
-18.1019	-0.84153	-18.098	-0.87809	-18.0882	-0.25803
-18.068	-0.84188	-18.0637	-0.87854	-18.0546	-0.25826
-18.0347	-0.84221	-18.0305	-0.87897	-18.0221	-0.2585
-18.0008	-0.84253	-17.9977	-0.8794	-17.9879	-0.25876
-17.968	-0.84282	-17.9473	-0.87995	-17.9538	-0.25903
-17.9179	-0.8433	-17.8978	-0.88048	-17.9052	-0.25944
-17.8682	-0.84387	-17.8642	-0.88086	-17.8535	-0.25983
-17.8343	-0.84424	-17.8311	-0.88125	-17.8215	-0.26007
-17.801	-0.8446	-17.7974	-0.88164	-17.7872	-0.26031
-17.768	-0.84496	-17.7641	-0.88202	-17.7555	-0.26057
-17.735	-0.8453	-17.731	-0.88239	-17.721	-0.26083
-17.7006	-0.84561	-17.68	-0.88293	-17.6883	-0.26111
-17.6509	-0.84609	-17.63	-0.88345	-17.6371	-0.26153
-17.6009	-0.84656	-17.5966	-0.88376	-17.587	-0.2619
-17.567	-0.84687	-17.564	-0.88408	-17.5541	-0.26212
-17.5345	-0.84717	-17.531	-0.88443	-17.5204	-0.26235
-17.5018	-0.84748	-17.4968	-0.88479	-17.4877	-0.26259
-17.4669	-0.84782	-17.4466	-0.88531	-17.4541	-0.26283
-17.418	-0.84836	-17.3971	-0.88579	-17.4036	-0.26321
-17.3677	-0.84889	-17.364	-0.88611	-17.354	-0.26362
-17.3326	-0.84924	-17.3305	-0.88645	-17.3204	-0.26392
-17.3012	-0.84957	-17.2971	-0.88684	-17.2875	-0.26423
-17.2673	-0.84987	-17.2642	-0.88723	-17.2531	-0.2645
-17.2338	-0.85018	-17.2306	-0.88763	-17.2204	-0.26472
-17.2011	-0.85053	-17.1803	-0.88825	-17.1867	-0.26493
-17.1502	-0.85106	-17.13	-0.88887	-17.1375	-0.2653
-17.1001	-0.85154	-17.0967	-0.88925	-17.0881	-0.26573
-17.0665	-0.85181	-17.0635	-0.88963	-17.0538	-0.26598
-17.0329	-0.85211	-17.0308	-0.89	-17.0204	-0.2662
-17.0008	-0.85244	-16.9962	-0.89037	-16.9871	-0.26643
-16.9672	-0.8528	-16.963	-0.89076	-16.9542	-0.26671
-16.9334	-0.85313	-16.9132	-0.89131	-16.9209	-0.26699
-16.8843	-0.85359	-16.8632	-0.89179	-16.871	-0.26738
-16.8345	-0.85406	-16.8301	-0.89211	-16.8209	-0.26781
-16.8	-0.85441	-16.7968	-0.89244	-16.7865	-0.26807
-16.7678	-0.85479	-16.7631	-0.89279	-16.7523	-0.26832
-16.734	-0.85514	-16.7299	-0.89317	-16.7197	-0.26853
-16.7002	-0.85549	-16.6797	-0.89369	-16.6868	-0.26869
-16.6503	-0.85599	-16.6306	-0.89422	-16.6368	-0.26899
-16.6006	-0.85646	-16.5968	-0.8946	-16.5858	-0.26934
-16.5675	-0.85675	-16.564	-0.89499	-16.5534	-0.26959
-16.5349	-0.85705	-16.5289	-0.89538	-16.5195	-0.26984
-16.5011	-0.85735	-16.4964	-0.89578	-16.4864	-0.27008
-16.4664	-0.85764	-16.4631	-0.89612	-16.4522	-0.27031
-16.4333	-0.85796	-16.4132	-0.89663	-16.4199	-0.27053
-16.3835	-0.85843	-16.3633	-0.89713	-16.3701	-0.27083
-16.3337	-0.85894	-16.3297	-0.89749	-16.32	-0.27119
-16.2996	-0.85929	-16.2969	-0.89786	-16.2869	-0.27145
-16.2669	-0.85962	-16.2631	-0.89825	-16.2539	-0.27174
-16.2335	-0.8599	-16.2293	-0.89863	-16.2201	-0.27202
-16.1998	-0.86015	-16.1959	-0.899	-16.1862	-0.27227
-16.1664	-0.86041	-16.1463	-0.89956	-16.153	-0.27252
-16.1169	-0.86088	-16.0962	-0.90014	-16.1035	-0.27294
-16.0668	-0.86137	-16.0635	-0.90049	-16.0525	-0.2734
-16.0334	-0.8617	-16.0289	-0.90082	-16.0194	-0.27366
-15.9991	-0.86202	-15.9963	-0.90115	-15.9874	-0.27388
-15.9659	-0.86234	-15.9629	-0.90148	-15.9537	-0.27409
-15.9335	-0.86267	-15.9131	-0.902	-15.9195	-0.27429
-15.8834	-0.86317	-15.8621	-0.90255	-15.8698	-0.2746
-15.8327	-0.86366	-15.829	-0.90295	-15.8199	-0.27486
-15.8003	-0.86399	-15.7969	-0.90336	-15.787	-0.27505
-15.767	-0.86435	-15.7621	-0.90377	-15.7538	-0.27527
-15.7325	-0.86471	-15.7302	-0.90418	-15.7197	-0.27551
-15.6993	-0.86508	-15.6954	-0.90455	-15.6862	-0.27576
-15.6659	-0.8654	-15.6457	-0.90507	-15.6526	-0.276
-15.6168	-0.86586	-15.5959	-0.90554	-15.6035	-0.27636
-15.5658	-0.86626	-15.5635	-0.90587	-15.5522	-0.27675
-15.5334	-0.86654	-15.5303	-0.90624	-15.5198	-0.27699
-15.5003	-0.86684	-15.4957	-0.90662	-15.4861	-0.27719
-15.4669	-0.86716	-15.4626	-0.90699	-15.4525	-0.27737
-15.4326	-0.8675	-15.4299	-0.90737	-15.4201	-0.27754
-15.3992	-0.86782	-15.3793	-0.90796	-15.3862	-0.27774
-15.3491	-0.86826	-15.3305	-0.90851	-15.3367	-0.27808
-15.2993	-0.86871	-15.2956	-0.90884	-15.2866	-0.27846
-15.2648	-0.86902	-15.2628	-0.90919	-15.2528	-0.27874
-15.2325	-0.8693	-15.2283	-0.90957	-15.2192	-0.27899
-15.1994	-0.86957	-15.1958	-0.90992	-15.1853	-0.27922
-15.1654	-0.86987	-15.1625	-0.91026	-15.1531	-0.27943
-15.1324	-0.87018	-15.1125	-0.91071	-15.119	-0.27966
-15.0827	-0.87066	-15.0629	-0.91123	-15.0695	-0.28002
-15.031	-0.87109	-15.0293	-0.9116	-15.0194	-0.28037
-14.9994	-0.87139	-14.9948	-0.91194	-14.9861	-0.2806
-14.9669	-0.8717	-14.9628	-0.91228	-14.9534	-0.28079
-14.9333	-0.87201	-14.9284	-0.91264	-14.9192	-0.28104
-14.8995	-0.87235	-14.8787	-0.91322	-14.8868	-0.28131
-14.8492	-0.87281	-14.8286	-0.91371	-14.8366	-0.28169
-14.7989	-0.87326	-14.7961	-0.91402	-14.7853	-0.28205
-14.7666	-0.87356	-14.7634	-0.91435	-14.7526	-0.28225
-14.7328	-0.87388	-14.7285	-0.91473	-14.7189	-0.2825
-14.6989	-0.8742	-14.695	-0.91514	-14.6856	-0.28278
-14.6657	-0.87449	-14.6614	-0.91554	-14.6519	-0.28303
-14.6325	-0.87479	-14.6124	-0.91611	-14.6182	-0.28326
-14.5823	-0.87521	-14.5617	-0.91664	-14.5688	-0.28355
-14.5322	-0.87564	-14.5289	-0.91696	-14.5185	-0.28384
-14.4991	-0.87595	-14.4956	-0.91729	-14.4858	-0.28403
-14.4651	-0.87621	-14.4625	-0.91764	-14.4523	-0.28422
-14.4326	-0.87645	-14.4294	-0.91801	-14.4191	-0.28447
-14.399	-0.8767	-14.3955	-0.91838	-14.3857	-0.28474
-14.3659	-0.87697	-14.3456	-0.91889	-14.3522	-0.28503
-14.315	-0.87744	-14.2958	-0.91943	-14.3028	-0.28546
-14.2656	-0.8779	-14.2624	-0.91982	-14.2516	-0.2859
-14.2316	-0.87816	-14.229	-0.92022	-14.2189	-0.28619
-14.1973	-0.87841	-14.1954	-0.92058	-14.1849	-0.28642
-14.164	-0.87865	-14.1616	-0.92089	-14.1516	-0.28663
-14.1316	-0.87893	-14.1119	-0.92134	-14.1189	-0.28688
-14.0818	-0.87936	-14.0608	-0.92183	-14.0685	-0.28726
-14.0323	-0.87986	-14.028	-0.92217	-14.0193	-0.28758
-13.9981	-0.88019	-13.9944	-0.92253	-13.9855	-0.28778
-13.9644	-0.88054	-13.9612	-0.92291	-13.9518	-0.288
-13.9307	-0.88088	-13.9277	-0.92327	-13.9184	-0.28828
-13.8976	-0.88123	-13.8939	-0.92362	-13.8861	-0.28856
-13.8644	-0.88156	-13.8449	-0.92408	-13.8522	-0.28878
-13.814	-0.88202	-13.7952	-0.92456	-13.8018	-0.28911
-13.7645	-0.88242	-13.762	-0.92493	-13.752	-0.28947
-13.7323	-0.88269	-13.7277	-0.9253	-13.7188	-0.28971
-13.6981	-0.88298	-13.6952	-0.92569	-13.6831	-0.28996
-13.6649	-0.88328	-13.6623	-0.92607	-13.6527	-0.29022
-13.6314	-0.88361	-13.6279	-0.92643	-13.6185	-0.29045
-13.599	-0.88394	-13.5783	-0.92699	-13.5851	-0.29071
-13.5485	-0.88445	-13.5284	-0.92755	-13.5352	-0.29107
-13.4991	-0.88494	-13.4937	-0.92791	-13.4853	-0.29143
-13.465	-0.88522	-13.4606	-0.92825	-13.4512	-0.29168
-13.4313	-0.88551	-13.4287	-0.92856	-13.418	-0.29193
-13.3983	-0.8858	-13.3946	-0.92884	-13.385	-0.29216
-13.3641	-0.8861	-13.3454	-0.92935	-13.3517	-0.29238
-13.3152	-0.88654	-13.2953	-0.92994	-13.3021	-0.2927
-13.2646	-0.88691	-13.2611	-0.93038	-13.2527	-0.29307
-13.2313	-0.88712	-13.2282	-0.93074	-13.2191	-0.29334
-13.1984	-0.88732	-13.1947	-0.93105	-13.1853	-0.29362
-13.1647	-0.88755	-13.1605	-0.93137	-13.1527	-0.29389
-13.131	-0.88783	-13.1281	-0.93172	-13.1179	-0.29413
-13.098	-0.8881	-13.0775	-0.93226	-13.0856	-0.29437
-13.0472	-0.88847	-13.0277	-0.9327	-13.0352	-0.29471
-12.9975	-0.88885	-12.9947	-0.93299	-12.9851	-0.29508
-12.9636	-0.88912	-12.9603	-0.93331	-12.9508	-0.2953
-12.9305	-0.88942	-12.928	-0.93366	-12.9182	-0.29548
-12.8976	-0.88971	-12.8948	-0.93403	-12.8859	-0.29567
-12.8642	-0.88999	-12.8607	-0.93437	-12.8524	-0.29586
-12.8309	-0.89024	-12.8111	-0.93481	-12.8174	-0.29606
-12.7804	-0.89065	-12.7616	-0.93528	-12.769	-0.29635
-12.7306	-0.89109	-12.7284	-0.93562	-12.7193	-0.29667
-12.6969	-0.89139	-12.6946	-0.936	-12.6847	-0.29691
-12.6638	-0.89167	-12.6605	-0.93638	-12.6515	-0.29716
-12.6311	-0.89195	-12.6276	-0.93674	-12.6182	-0.29739
-12.5977	-0.89222	-12.578	-0.93726	-12.5846	-0.29761
-12.5471	-0.89266	-12.5277	-0.9377	-12.5346	-0.29796
-12.4979	-0.89315	-12.4948	-0.93801	-12.4855	-0.29832
-12.4641	-0.89348	-12.4618	-0.93835	-12.4514	-0.29854
-12.4298	-0.8938	-12.4281	-0.93871	-12.4177	-0.29878
-12.3978	-0.89408	-12.3944	-0.93906	-12.3847	-0.29902
-12.364	-0.89434	-12.3608	-0.93938	-12.3508	-0.29927
-12.3317	-0.89457	-12.3113	-0.93983	-12.3183	-0.29951
-12.2806	-0.89493	-12.2606	-0.94029	-12.2678	-0.29986
-12.2313	-0.89531	-12.2276	-0.94061	-12.2175	-0.30023
-12.1972	-0.89558	-12.1942	-0.94092	-12.1841	-0.30048
-12.1634	-0.89587	-12.1599	-0.94123	-12.1505	-0.30073
-12.1307	-0.89615	-12.1275	-0.94151	-12.118	-0.30097
-12.0969	-0.89644	-12.0946	-0.94179	-12.0851	-0.30122
-12.0637	-0.8967	-12.0445	-0.94226	-12.0511	-0.30149
-12.013	-0.89705	-11.9942	-0.94275	-12.0015	-0.30187
-11.9631	-0.8974	-11.961	-0.94309	-11.9509	-0.30226
-11.9293	-0.8976	-11.9274	-0.94346	-11.9182	-0.30252
-11.8962	-0.8978	-11.8941	-0.94382	-11.8843	-0.30276
-11.8635	-0.898	-11.8603	-0.94417	-11.8511	-0.30302
-11.83	-0.89821	-11.827	-0.94451	-11.8181	-0.30327
-11.7965	-0.89846	-11.7774	-0.94496	-11.7843	-0.30352
-11.7472	-0.89887	-11.7279	-0.94539	-11.7343	-0.30391
-11.6964	-0.89931	-11.6945	-0.94573	-11.6839	-0.30427
-11.6638	-0.8996	-11.6601	-0.9461	-11.6511	-0.3045
-11.6299	-0.8999	-11.6274	-0.94649	-11.6178	-0.30474
-11.5975	-0.90022	-11.5928	-0.94686	-11.5852	-0.30499
-11.5631	-0.90052	-11.5435	-0.94735	-11.5505	-0.30526
-11.5129	-0.90096	-11.4929	-0.94783	-11.5007	-0.30561
-11.4639	-0.90135	-11.4599	-0.94817	-11.4514	-0.30592
-11.4293	-0.90159	-11.4263	-0.9485	-11.4181	-0.30612
-11.3966	-0.90185	-11.3938	-0.94883	-11.3842	-0.30635
-11.3632	-0.90209	-11.36	-0.94913	-11.3508	-0.30661
-11.3293	-0.90233	-11.3271	-0.94946	-11.3171	-0.30685
-11.2965	-0.90255	-11.2767	-0.95001	-11.2837	-0.30704
-11.2467	-0.9029	-11.2266	-0.95055	-11.2344	-0.30732
-11.1959	-0.90324	-11.1927	-0.95087	-11.1844	-0.30768
-11.1628	-0.90347	-11.1599	-0.95116	-11.1507	-0.30795
-11.1302	-0.90368	-11.1272	-0.9515	-11.118	-0.30823
-11.0961	-0.9039	-11.0938	-0.95189	-11.0848	-0.30851
-11.0621	-0.90416	-11.0602	-0.95228	-11.0509	-0.30878
-11.0293	-0.90446	-11.0095	-0.95286	-11.017	-0.30901
-10.9792	-0.90487	-10.9602	-0.95341	-10.9677	-0.30936
-10.9293	-0.90527	-10.9261	-0.95377	-10.9177	-0.30973
-10.896	-0.90552	-10.8924	-0.95409	-10.8845	-0.30999
-10.8626	-0.90581	-10.8598	-0.95445	-10.8509	-0.31026
-10.8282	-0.90607	-10.8273	-0.9548	-10.8172	-0.31051
-10.7955	-0.9063	-10.777	-0.95529	-10.7834	-0.31075
-10.7459	-0.90662	-10.7269	-0.95579	-10.7341	-0.31109
-10.6953	-0.90693	-10.6939	-0.95609	-10.6839	-0.31143
-10.6636	-0.90717	-10.6595	-0.9564	-10.6509	-0.31168
-10.6289	-0.90739	-10.6272	-0.95671	-10.616	-0.31192
-10.5952	-0.9076	-10.5928	-0.95703	-10.5848	-0.31215
-10.5623	-0.90785	-10.5596	-0.95736	-10.5507	-0.31237
-10.5285	-0.90812	-10.5094	-0.95789	-10.5174	-0.3126
-10.479	-0.90854	-10.4605	-0.95846	-10.467	-0.31299
-10.4282	-0.90893	-10.4249	-0.9588	-10.4165	-0.31335
-10.395	-0.90917	-10.3932	-0.9591	-10.3839	-0.31356
-10.3612	-0.90939	-10.36	-0.95937	-10.3516	-0.31376
-10.3295	-0.9096	-10.3267	-0.95965	-10.3171	-0.314
-10.2963	-0.90982	-10.2931	-0.95996	-10.284	-0.31429
-10.2617	-0.91008	-10.2427	-0.96051	-10.2504	-0.31458
-10.2118	-0.91047	-10.192	-0.96105	-10.2001	-0.31495
-10.1611	-0.91081	-10.1587	-0.96138	-10.1503	-0.31529
-10.1296	-0.91102	-10.1264	-0.96169	-10.117	-0.31551
-10.0951	-0.91124	-10.0921	-0.96205	-10.0828	-0.31572
-10.0629	-0.91147	-10.0596	-0.96242	-10.0506	-0.31594
-10.0292	-0.91171	-10.0091	-0.96295	-10.0168	-0.31615
-9.97878	-0.91211	-9.95961	-0.96345	-9.96778	-0.31647
-9.92845	-0.91253	-9.9259	-0.96377	-9.91725	-0.31683
-9.89475	-0.91275	-9.89297	-0.9641	-9.88335	-0.31706
-9.8616	-0.91297	-9.85877	-0.96445	-9.85071	-0.31733
-9.82903	-0.91315	-9.82762	-0.96481	-9.81795	-0.31761
-9.79462	-0.91335	-9.79275	-0.96518	-9.78256	-0.3179
-9.76179	-0.91356	-9.74295	-0.96572	-9.75098	-0.31818
-9.71185	-0.91393	-9.69295	-0.9662	-9.69957	-0.3185
-9.6616	-0.91431	-9.6586	-0.96653	-9.649	-0.31883
-9.62859	-0.91454	-9.62615	-0.96684	-9.61612	-0.31907
-9.59482	-0.91475	-9.59219	-0.96718	-9.58205	-0.31931
-9.56119	-0.91497	-9.55955	-0.96752	-9.54984	-0.31956
-9.52778	-0.9152	-9.52538	-0.96782	-9.51638	-0.31981
-9.49539	-0.91547	-9.47598	-0.96825	-9.48272	-0.32005
-9.44386	-0.91586	-9.42584	-0.96865	-9.43333	-0.32042
-9.39456	-0.91623	-9.3925	-0.96894	-9.38288	-0.32077
-9.36048	-0.91643	-9.35895	-0.96928	-9.34986	-0.32104
-9.32696	-0.91666	-9.32591	-0.96963	-9.3164	-0.32129
-9.29422	-0.91689	-9.29226	-0.96997	-9.2837	-0.32153
-9.26048	-0.91711	-9.24237	-0.97048	-9.25103	-0.32182
-9.21043	-0.91749	-9.19094	-0.97097	-9.20032	-0.32228
-9.16047	-0.91784	-9.15857	-0.97128	-9.14913	-0.32281
-9.12763	-0.91805	-9.1252	-0.97159	-9.11641	-0.32309
-9.09389	-0.91826	-9.093	-0.97191	-9.0827	-0.32334
-9.06125	-0.91849	-9.05847	-0.97226	-9.04979	-0.3236
-9.02784	-0.91877	-9.02545	-0.97262	-9.01691	-0.32382
-8.99367	-0.91906	-8.97471	-0.97311	-8.98241	-0.32401
-8.94367	-0.91951	-8.9254	-0.9736	-8.93327	-0.3243
-8.89365	-0.91989	-8.89205	-0.97395	-8.88362	-0.32463
-8.86097	-0.92012	-8.85903	-0.97433	-8.84992	-0.32492
-8.8269	-0.92035	-8.82428	-0.97468	-8.81621	-0.3252
-8.79437	-0.92056	-8.79219	-0.97505	-8.78319	-0.32543
-8.76098	-0.92079	-8.75805	-0.97545	-8.74915	-0.32564
-8.7271	-0.92105	-8.70842	-0.97601	-8.71647	-0.32586
-8.67692	-0.92142	-8.65872	-0.97655	-8.66626	-0.32623
-8.62713	-0.92174	-8.62504	-0.97689	-8.61676	-0.32661
-8.59351	-0.92196	-8.59202	-0.97726	-8.58182	-0.32687
-8.56076	-0.92215	-8.5574	-0.97763	-8.54875	-0.32712
-8.52556	-0.92235	-8.52531	-0.97798	-8.51538	-0.32733
-8.49422	-0.92259	-8.49207	-0.97834	-8.48204	-0.32752
-8.46162	-0.92281	-8.44198	-0.97887	-8.44987	-0.32772
-8.41022	-0.92314	-8.39178	-0.97934	-8.39901	-0.32809
-8.35952	-0.92349	-8.3585	-0.97964	-8.3494	-0.32854
-8.32586	-0.92372	-8.32626	-0.97998	-8.31625	-0.32886
-8.29214	-0.92393	-8.29173	-0.98035	-8.28254	-0.32914
-8.25892	-0.92411	-8.25795	-0.98075	-8.24838	-0.32943
-8.22659	-0.92427	-8.20767	-0.98125	-8.21588	-0.32971
-8.17698	-0.92456	-8.15878	-0.98173	-8.16586	-0.33011
-8.12613	-0.9249	-8.12467	-0.98205	-8.11482	-0.33051
-8.09311	-0.92512	-8.09117	-0.98236	-8.08216	-0.33077
-8.05991	-0.92533	-8.05728	-0.98267	-8.04892	-0.33104
-8.02564	-0.92555	-8.02484	-0.98298	-8.01604	-0.3313
-7.99266	-0.92577	-7.9909	-0.98331	-7.98152	-0.33155
-7.95952	-0.92601	-7.94118	-0.98381	-7.94885	-0.33178
-7.90972	-0.92637	-7.89169	-0.98428	-7.89977	-0.33212
-7.85924	-0.92676	-7.85704	-0.98461	-7.84947	-0.33251
-7.82596	-0.92699	-7.82525	-0.98493	-7.8158	-0.33279
-7.79315	-0.92721	-7.79106	-0.98525	-7.78266	-0.33309
-7.76042	-0.92743	-7.75837	-0.9856	-7.74975	-0.33335
-7.72662	-0.92765	-7.72446	-0.98597	-7.71549	-0.33362
-7.69244	-0.92791	-7.67462	-0.9865	-7.68198	-0.33386
-7.64221	-0.92822	-7.62574	-0.98703	-7.63244	-0.33417
-7.59227	-0.92855	-7.59137	-0.98737	-7.58258	-0.33452
-7.55943	-0.92875	-7.55754	-0.9877	-7.54869	-0.33476
-7.52613	-0.92895	-7.52424	-0.98806	-7.51557	-0.33502
-7.4929	-0.9292	-7.49199	-0.98842	-7.48163	-0.33527
-7.45917	-0.92941	-7.44041	-0.98893	-7.4483	-0.33548
-7.40916	-0.92973	-7.39058	-0.98941	-7.39786	-0.33581
-7.35874	-0.93003	-7.35708	-0.98966	-7.34844	-0.33619
-7.32536	-0.93024	-7.32348	-0.98995	-7.31445	-0.33646
-7.29123	-0.93043	-7.29161	-0.9903	-7.28086	-0.33672
-7.25848	-0.93063	-7.25826	-0.99067	-7.24787	-0.33696
-7.22524	-0.93086	-7.22471	-0.99103	-7.21394	-0.33719
-7.19234	-0.93107	-7.17457	-0.99156	-7.18143	-0.33745
-7.14166	-0.9314	-7.12371	-0.99207	-7.13155	-0.33791
-7.09273	-0.93168	-7.0905	-0.99243	-7.08168	-0.33842
-7.05853	-0.93186	-7.0574	-0.99281	-7.04811	-0.33875
-7.02568	-0.93209	-7.02424	-0.99317	-7.01505	-0.33903
-6.99213	-0.93236	-6.99005	-0.99353	-6.98287	-0.33932
-6.95898	-0.93262	-6.95758	-0.99387	-6.94955	-0.3396
-6.92571	-0.93286	-6.90698	-0.99434	-6.91559	-0.3399
-6.8754	-0.9332	-6.85671	-0.99483	-6.86491	-0.34037
-6.82497	-0.93357	-6.82332	-0.99517	-6.81411	-0.34083
-6.79117	-0.93381	-6.78967	-0.99553	-6.78105	-0.34114
-6.75834	-0.93404	-6.75657	-0.99587	-6.74847	-0.34143
-6.72438	-0.93424	-6.7241	-0.99619	-6.71454	-0.34169
-6.69058	-0.93444	-6.67377	-0.99669	-6.68143	-0.34195
-6.64169	-0.93473	-6.62354	-0.99723	-6.63078	-0.34228
-6.59112	-0.93498	-6.58995	-0.99759	-6.58049	-0.3426
-6.55815	-0.93515	-6.55761	-0.99795	-6.54853	-0.34281
-6.52414	-0.93533	-6.52383	-0.9983	-6.51378	-0.34304
-6.49156	-0.93551	-6.4904	-0.99868	-6.48175	-0.34333
-6.45795	-0.93568	-6.4582	-0.99907	-6.44781	-0.34364
-6.42511	-0.9359	-6.40713	-0.99963	-6.41457	-0.34395
-6.37436	-0.93626	-6.3581	-1.00019	-6.36456	-0.34436
-6.3241	-0.93662	-6.32395	-1.00054	-6.31463	-0.34472
-6.29128	-0.93685	-6.29091	-1.00089	-6.28105	-0.34498
-6.25739	-0.93706	-6.25782	-1.00122	-6.24736	-0.34528
-6.22478	-0.93729	-6.22411	-1.00154	-6.2148	-0.34557
-6.1912	-0.93752	-6.19077	-1.0019	-6.18015	-0.34587
-6.15709	-0.93777	-6.14003	-1.00241	-6.14761	-0.34617
-6.10792	-0.93811	-6.09021	-1.00289	-6.09724	-0.34662
-6.05784	-0.9384	-6.05707	-1.0032	-6.04737	-0.34709
-6.02506	-0.93858	-6.02303	-1.00353	-6.01459	-0.34737
-5.99108	-0.93876	-5.98982	-1.00387	-5.98054	-0.34764
-5.95776	-0.93896	-5.95679	-1.00421	-5.94659	-0.34788
-5.92483	-0.93917	-5.90634	-1.00469	-5.91466	-0.3481
-5.87411	-0.93946	-5.85738	-1.00518	-5.86441	-0.34847
-5.82435	-0.93971	-5.82416	-1.00554	-5.81419	-0.34889
-5.79083	-0.93987	-5.78981	-1.00593	-5.7809	-0.34916
-5.75829	-0.94003	-5.75598	-1.00632	-5.74788	-0.34944
-5.72406	-0.94021	-5.72363	-1.00672	-5.715	-0.34974
-5.69101	-0.94044	-5.68926	-1.00709	-5.681	-0.35001
-5.65734	-0.94069	-5.63982	-1.00764	-5.64765	-0.35031
-5.60681	-0.94106	-5.59005	-1.00819	-5.59715	-0.35078
-5.55742	-0.94136	-5.55608	-1.00856	-5.54646	-0.3512
-5.52358	-0.94155	-5.52313	-1.00893	-5.51374	-0.35143
-5.49044	-0.94172	-5.49025	-1.00928	-5.48056	-0.35165
-5.45732	-0.94188	-5.45582	-1.00964	-5.44789	-0.35187
-5.42485	-0.94201	-5.42268	-1.01001	-5.4147	-0.35215
-5.39051	-0.94219	-5.3735	-1.01069	-5.38171	-0.35245
-5.34064	-0.94253	-5.32314	-1.0114	-5.33039	-0.35289
-5.29089	-0.94294	-5.28947	-1.0118	-5.2801	-0.35329
-5.25705	-0.94322	-5.25615	-1.01217	-5.24726	-0.35354
-5.22423	-0.94348	-5.22366	-1.01255	-5.21446	-0.35379
-5.19069	-0.94373	-5.191	-1.01295	-5.18005	-0.35407
-5.15664	-0.94397	-5.15581	-1.01338	-5.14688	-0.35436
-5.12298	-0.94421	-5.10614	-1.014	-5.11319	-0.35467
-5.07404	-0.94455	-5.0572	-1.01459	-5.06375	-0.35521
-5.02347	-0.94489	-5.02366	-1.01498	-5.01323	-0.3557
-4.98986	-0.94513	-4.98965	-1.01536	-4.9802	-0.35603
-4.95734	-0.94536	-4.95606	-1.01574	-4.94647	-0.35634
-4.9235	-0.94558	-4.92367	-1.01607	-4.91383	-0.35667
-4.89001	-0.94582	-4.87335	-1.0166	-4.88019	-0.35701
-4.84068	-0.94619	-4.82338	-1.01719	-4.83045	-0.35756
-4.7911	-0.94658	-4.78955	-1.01757	-4.78043	-0.35807
-4.75755	-0.94685	-4.75637	-1.01793	-4.74725	-0.35838
-4.72376	-0.94709	-4.72323	-1.01826	-4.71341	-0.3587
-4.69046	-0.94733	-4.6898	-1.01859	-4.68043	-0.35905
-4.65734	-0.94757	-4.65635	-1.01895	-4.64718	-0.35942
-4.62394	-0.94782	-4.60692	-1.01955	-4.61393	-0.35978
-4.57378	-0.94825	-4.55634	-1.02016	-4.56326	-0.36027
-4.52514	-0.94869	-4.52297	-1.02057	-4.51341	-0.36072
-4.49054	-0.94901	-4.48975	-1.02099	-4.48008	-0.36099
-4.45688	-0.9493	-4.45571	-1.02138	-4.4467	-0.36125
-4.42342	-0.94956	-4.4232	-1.02174	-4.41421	-0.36152
-4.39032	-0.94978	-4.39018	-1.02212	-4.38123	-0.36184
-4.3569	-0.94999	-4.34022	-1.02264	-4.34663	-0.36225
-4.30727	-0.95031	-4.28975	-1.02317	-4.29663	-0.36285
-4.25733	-0.95071	-4.2572	-1.02353	-4.24685	-0.36333
-4.22297	-0.95099	-4.2234	-1.02391	-4.21324	-0.36364
-4.19101	-0.95126	-4.18933	-1.0243	-4.18018	-0.364
-4.15667	-0.95149	-4.15654	-1.02469	-4.14658	-0.3644
-4.12451	-0.95172	-4.10701	-1.02528	-4.11352	-0.36479
-4.07377	-0.9521	-4.05636	-1.02588	-4.06255	-0.3653
-4.02467	-0.95249	-4.02369	-1.02629	-4.01426	-0.36575
-3.98964	-0.95277	-3.98969	-1.02669	-3.9802	-0.36605
-3.95721	-0.95306	-3.95667	-1.0271	-3.9476	-0.36635
-3.92391	-0.95332	-3.92306	-1.02749	-3.91387	-0.36668
-3.88967	-0.95356	-3.8897	-1.02787	-3.88059	-0.36701
-3.8562	-0.95374	-3.83939	-1.0284	-3.84727	-0.36737
-3.80686	-0.95405	-3.78995	-1.02894	-3.79665	-0.36792
-3.75594	-0.95443	-3.75658	-1.02931	-3.74663	-0.36844
-3.7235	-0.95469	-3.72304	-1.0297	-3.71265	-0.36879
-3.68952	-0.95494	-3.68946	-1.03009	-3.67992	-0.36911
-3.65634	-0.95518	-3.65681	-1.0305	-3.6462	-0.36941
-3.62341	-0.95543	-3.62283	-1.03089	-3.61291	-0.36972
-3.58979	-0.95567	-3.57253	-1.03144	-3.57952	-0.37003
-3.54005	-0.95604	-3.52273	-1.03197	-3.52978	-0.37048
-3.48939	-0.95641	-3.48938	-1.03235	-3.47971	-0.37095
-3.45622	-0.95667	-3.457	-1.03275	-3.44654	-0.37128
-3.4222	-0.95694	-3.42227	-1.03312	-3.41261	-0.37163
-3.39019	-0.95722	-3.38909	-1.0335	-3.37977	-0.37196
-3.3559	-0.95751	-3.33995	-1.03403	-3.34608	-0.37226
-3.30591	-0.9579	-3.29022	-1.03461	-3.29678	-0.37274
-3.25649	-0.95826	-3.25604	-1.03502	-3.24608	-0.37326
-3.22268	-0.95851	-3.222	-1.03542	-3.2121	-0.37359
-3.18844	-0.95877	-3.18914	-1.03582	-3.17849	-0.37391
-3.15558	-0.95903	-3.15532	-1.0362	-3.14726	-0.37421
-3.12232	-0.95928	-3.12284	-1.03661	-3.11309	-0.37455
-3.08833	-0.95952	-3.07183	-1.03719	-3.07868	-0.37493
-3.03892	-0.95984	-3.02244	-1.03777	-3.02918	-0.37547
-2.98982	-0.96017	-2.98975	-1.03815	-2.97976	-0.37595
-2.95602	-0.96041	-2.95494	-1.03854	-2.9462	-0.37626
-2.92213	-0.96067	-2.92185	-1.03895	-2.91301	-0.37656
-2.88957	-0.96096	-2.88779	-1.03935	-2.87915	-0.37689
-2.8548	-0.96127	-2.85538	-1.03973	-2.84596	-0.37721
-2.82197	-0.96156	-2.80513	-1.04029	-2.81196	-0.37756
-2.77207	-0.9619	-2.75525	-1.04085	-2.76277	-0.37801
-2.72305	-0.9622	-2.7214	-1.04122	-2.71175	-0.37844
-2.68829	-0.96241	-2.68901	-1.04159	-2.67898	-0.3787
-2.65501	-0.96266	-2.65566	-1.04196	-2.64538	-0.37899
-2.62211	-0.96288	-2.6219	-1.04232	-2.61247	-0.37931
-2.5888	-0.96309	-2.57179	-1.04291	-2.57824	-0.37965
-2.53899	-0.9634	-2.52223	-1.0435	-2.5288	-0.3801
-2.4889	-0.96373	-2.48872	-1.04389	-2.47908	-0.38052
-2.45499	-0.96397	-2.45515	-1.04426	-2.44569	-0.38084
-2.4218	-0.9642	-2.42236	-1.04464	-2.41223	-0.38118
-2.38845	-0.96439	-2.38929	-1.04501	-2.37748	-0.38152
-2.35426	-0.96459	-2.35539	-1.04538	-2.34461	-0.38184
-2.32163	-0.96477	-2.30548	-1.04593	-2.31143	-0.38214
-2.2713	-0.96505	-2.25551	-1.04647	-2.26173	-0.38257
-2.22205	-0.96536	-2.22097	-1.04682	-2.21149	-0.38302
-2.18856	-0.96553	-2.18834	-1.04717	-2.17863	-0.38334
-2.15481	-0.9657	-2.1552	-1.04751	-2.14484	-0.38365
-2.12264	-0.96588	-2.12168	-1.04784	-2.11119	-0.38396
-2.08812	-0.96606	-2.08842	-1.04813	-2.07753	-0.38426
-2.0549	-0.96628	-2.03817	-1.04858	-2.04419	-0.38456
-2.00454	-0.96658	-1.98792	-1.04905	-1.99483	-0.38503
-1.95561	-0.96684	-1.95454	-1.04938	-1.94476	-0.38547
-1.92166	-0.967	-1.92229	-1.04973	-1.91216	-0.38576
-1.88764	-0.96717	-1.8878	-1.05005	-1.87813	-0.38602
-1.85461	-0.96739	-1.85564	-1.0504	-1.84564	-0.38631
-1.82161	-0.96758	-1.82134	-1.05078	-1.81139	-0.38662
-1.78766	-0.96774	-1.77093	-1.05132	-1.77879	-0.38694
-1.73771	-0.96799	-1.72189	-1.05186	-1.72802	-0.3874
-1.6869	-0.96826	-1.68689	-1.05219	-1.67834	-0.38781
-1.65482	-0.96845	-1.65388	-1.05252	-1.64568	-0.38806
-1.62038	-0.96863	-1.62143	-1.05286	-1.61209	-0.38832
-1.58754	-0.96878	-1.58658	-1.05318	-1.57865	-0.38857
-1.55344	-0.96893	-1.53722	-1.0537	-1.54489	-0.3888
-1.50473	-0.96917	-1.488	-1.05425	-1.49501	-0.38917
-1.45405	-0.9694	-1.45442	-1.05459	-1.44576	-0.38957
-1.42073	-0.96953	-1.42081	-1.05493	-1.41123	-0.38984
-1.38717	-0.96967	-1.38738	-1.05524	-1.37722	-0.39009
-1.35325	-0.9698	-1.35354	-1.05558	-1.34515	-0.39031
-1.32194	-0.96995	-1.32104	-1.05594	-1.31149	-0.39055
-1.28663	-0.97011	-1.27148	-1.05648	-1.27693	-0.39078
-1.237	-0.9704	-1.22122	-1.057	-1.22823	-0.39116
-1.1872	-0.9707	-1.18771	-1.05735	-1.17759	-0.39153
-1.15354	-0.97087	-1.15334	-1.05771	-1.14405	-0.3918
-1.12074	-0.97104	-1.12111	-1.05804	-1.11111	-0.39207
-1.08698	-0.97121	-1.08766	-1.05832	-1.07721	-0.39233
-1.05323	-0.97138	-1.05434	-1.05861	-1.04447	-0.39259
-1.01993	-0.97148	-1.00449	-1.05908	-1.00944	-0.39286
-0.97101	-0.97161	-0.95477	-1.05959	-0.96068	-0.39325
-0.91978	-0.97174	-0.92057	-1.05992	-0.91126	-0.39363
-0.88693	-0.97189	-0.88843	-1.06022	-0.87779	-0.3939
-0.85366	-0.97204	-0.85413	-1.06049	-0.84396	-0.39416
-0.81995	-0.97219	-0.82085	-1.06079	-0.8104	-0.39444
-0.78712	-0.97235	-0.7703	-1.06126	-0.77735	-0.39474
-0.73693	-0.97254	-0.72075	-1.06173	-0.72708	-0.39518
-0.68678	-0.97279	-0.6874	-1.06204	-0.67671	-0.39558
-0.65299	-0.97297	-0.65313	-1.06231	-0.6442	-0.39583
-0.61975	-0.97313	-0.61973	-1.06259	-0.61083	-0.39607
-0.58651	-0.97328	-0.58737	-1.06288	-0.57768	-0.39633
-0.55317	-0.97339	-0.55296	-1.06318	-0.54457	-0.3966
-0.52001	-0.97351	-0.5034	-1.06367	-0.51163	-0.39686
-0.46997	-0.97372	-0.45367	-1.06413	-0.46043	-0.39727
-0.41966	-0.97394	-0.4186	-1.0644	-0.4108	-0.39767
-0.38692	-0.97408	-0.38738	-1.06468	-0.37721	-0.39789
-0.3526	-0.97419	-0.3537	-1.06497	-0.34462	-0.39811
-0.31953	-0.97429	-0.3203	-1.06527	-0.3107	-0.39832
-0.28662	-0.97438	-0.28763	-1.06559	-0.27771	-0.39853
-0.25263	-0.9745	-0.23709	-1.06606	-0.24363	-0.39873
-0.20273	-0.97472	-0.18848	-1.06659	-0.19329	-0.399
-0.15297	-0.97493	-0.15412	-1.06695	-0.14416	-0.3993
-0.1191	-0.97505	-0.12028	-1.06732	-0.11054	-0.39953
-0.08571	-0.97516	-0.08588	-1.06765	-0.07759	-0.39978
-0.05274	-0.97528	-0.05274	-1.06795	-0.04349	-0.40003
-0.01976	-0.97541	-0.00352	-1.06832	-0.01001	-0.40029
0.03069	-0.97559	0.04665	-1.06867	0.04035	-0.40061
0.08077	-0.97575	0.07986	-1.06891	0.09	-0.40092
0.11451	-0.97587	0.11346	-1.06918	0.12385	-0.40114
0.14741	-0.97599	0.14762	-1.0695	0.15695	-0.4014
0.18153	-0.9761	0.18082	-1.06979	0.19007	-0.40164
0.21469	-0.97619	0.21436	-1.07007	0.22306	-0.40185
0.24649	-0.97626	0.26397	-1.07049	0.25664	-0.40206
0.29713	-0.9764	0.31463	-1.07088	0.30689	-0.40239
0.34734	-0.97663	0.34785	-1.07113	0.35592	-0.40282
0.38161	-0.9768	0.3803	-1.07142	0.38997	-0.40312
0.41507	-0.97693	0.41432	-1.07172	0.42335	-0.4034
0.44837	-0.97703	0.44864	-1.07202	0.45689	-0.40366
0.48032	-0.97714	0.48101	-1.07231	0.48987	-0.40392
0.51381	-0.97727	0.5306	-1.07273	0.52428	-0.4042
0.56535	-0.97744	0.58081	-1.07319	0.57382	-0.40461
0.6147	-0.97757	0.61432	-1.07351	0.62453	-0.40495
0.64833	-0.97766	0.64725	-1.07382	0.65735	-0.40515
0.68102	-0.97772	0.68109	-1.07413	0.69096	-0.40533
0.7155	-0.97778	0.71335	-1.07448	0.72318	-0.40555
0.74763	-0.97787	0.76376	-1.07497	0.75748	-0.40579
0.7985	-0.97804	0.81364	-1.07541	0.8072	-0.40617
0.84819	-0.97826	0.84747	-1.07569	0.85783	-0.40651
0.88214	-0.97836	0.88054	-1.07596	0.89067	-0.40673
0.91524	-0.97845	0.91369	-1.07624	0.9241	-0.40695
0.94798	-0.97853	0.94708	-1.07652	0.95809	-0.40723
0.98167	-0.97862	0.98127	-1.07679	0.99072	-0.40748
1.01498	-0.97874	1.03105	-1.0772	1.02432	-0.40771
1.06547	-0.97892	1.08121	-1.07758	1.07331	-0.40808
1.11547	-0.97905	1.11507	-1.07782	1.12441	-0.40847
1.14827	-0.97912	1.14798	-1.07806	1.15728	-0.40878
1.18266	-0.97923	1.1803	-1.0783	1.19077	-0.40908
1.21599	-0.97935	1.21443	-1.07853	1.22494	-0.40935
1.249	-0.97948	1.24734	-1.07875	1.25755	-0.40959
1.28171	-0.97962	1.29784	-1.07915	1.29105	-0.40979
1.33265	-0.97983	1.348	-1.0796	1.34046	-0.4101
1.38235	-0.98001	1.38155	-1.07993	1.39149	-0.41044
1.41632	-0.98011	1.41402	-1.08021	1.4248	-0.41065
1.44888	-0.9802	1.4486	-1.08047	1.45789	-0.41087
1.48277	-0.98031	1.48054	-1.08074	1.49094	-0.41108
1.51545	-0.98043	1.5145	-1.081	1.52503	-0.41129
1.54923	-0.98056	1.56502	-1.08142	1.5575	-0.41152
1.5994	-0.98071	1.61432	-1.08184	1.60807	-0.41186
1.6503	-0.98084	1.64814	-1.08209	1.65695	-0.41224
1.68331	-0.98095	1.68049	-1.08235	1.69054	-0.41251
1.71517	-0.98107	1.7149	-1.08263	1.72374	-0.41275
1.74975	-0.98121	1.74858	-1.08294	1.75819	-0.41298
1.78287	-0.98135	1.79844	-1.08331	1.79086	-0.4132
1.83275	-0.98153	1.84809	-1.08364	1.84103	-0.4135
1.88223	-0.98164	1.88114	-1.08388	1.89105	-0.4138
1.91585	-0.98171	1.91493	-1.08418	1.92415	-0.414
1.9497	-0.9818	1.94908	-1.08448	1.95754	-0.4142
1.98234	-0.98188	1.98228	-1.08477	1.99104	-0.41441
2.01623	-0.98199	2.01515	-1.08502	2.02477	-0.41463
2.04871	-0.98212	2.06458	-1.08538	2.05699	-0.41486
2.09977	-0.98232	2.11477	-1.08575	2.10838	-0.41523
2.14961	-0.98244	2.14844	-1.08603	2.15868	-0.41559
2.18196	-0.98251	2.18208	-1.08632	2.19187	-0.41579
2.21589	-0.9826	2.21516	-1.08662	2.22465	-0.416
2.24998	-0.98272	2.249	-1.08691	2.25813	-0.41619
2.28289	-0.98283	2.28117	-1.08717	2.29132	-0.4164
2.31745	-0.98292	2.3319	-1.08754	2.32362	-0.41664
2.36679	-0.98301	2.3821	-1.08793	2.37543	-0.41701
2.41564	-0.98309	2.41491	-1.0882	2.4243	-0.41741
2.44978	-0.98314	2.44882	-1.08846	2.45913	-0.41765
2.48385	-0.98321	2.48211	-1.08872	2.49152	-0.41789
2.51662	-0.98328	2.51508	-1.08898	2.52544	-0.41812
2.55077	-0.98334	2.56504	-1.08936	2.55809	-0.41833
2.60034	-0.98345	2.61507	-1.08975	2.60818	-0.41867
2.64997	-0.98357	2.6491	-1.09	2.65927	-0.41903
2.68427	-0.98365	2.68248	-1.09027	2.69186	-0.41924
2.71591	-0.98374	2.71611	-1.09052	2.72463	-0.41943
2.75026	-0.98381	2.74996	-1.09077	2.75821	-0.41962
2.78438	-0.98392	2.7822	-1.09101	2.79258	-0.41982
2.81731	-0.98404	2.83274	-1.09132	2.82522	-0.42004
2.86706	-0.98423	2.88163	-1.09165	2.87494	-0.42039
2.91693	-0.98442	2.91487	-1.09192	2.92481	-0.42075
2.95109	-0.98451	2.94847	-1.09223	2.95842	-0.42099
2.9844	-0.98459	2.98227	-1.09256	2.99204	-0.42125
3.01716	-0.98466	3.01635	-1.09288	3.02542	-0.42152
3.05023	-0.98472	3.04951	-1.09315	3.05963	-0.42178
3.08391	-0.9848	3.09874	-1.09353	3.09261	-0.42205
3.13361	-0.98493	3.1499	-1.0939	3.14255	-0.42241
3.18427	-0.98506	3.18272	-1.09413	3.19212	-0.42274
3.21692	-0.98514	3.21634	-1.09434	3.22527	-0.42295
3.25143	-0.98525	3.24953	-1.09455	3.25972	-0.42316
3.28378	-0.98538	3.28159	-1.09477	3.29121	-0.42341
3.31709	-0.98552	3.33221	-1.09509	3.32478	-0.42366
3.36772	-0.98569	3.38131	-1.09548	3.37556	-0.42402
3.41763	-0.98582	3.41667	-1.09575	3.42529	-0.42439
3.45187	-0.9859	3.44949	-1.09603	3.45917	-0.42465
3.48426	-0.98598	3.48272	-1.09623	3.49223	-0.42492
3.5194	-0.98604	3.51572	-1.09643	3.52513	-0.42519
3.55178	-0.98611	3.54869	-1.09666	3.55889	-0.42543
3.58425	-0.98618	3.59904	-1.09699	3.59246	-0.42569
3.63516	-0.98632	3.64839	-1.09733	3.64241	-0.42608
3.68439	-0.98647	3.68149	-1.09756	3.69187	-0.42643
3.71865	-0.98657	3.71653	-1.0978	3.72485	-0.42666
3.75163	-0.98672	3.74955	-1.09804	3.75948	-0.42687
3.78468	-0.98686	3.78189	-1.09826	3.79279	-0.42707
3.81868	-0.98698	3.81641	-1.09849	3.82556	-0.42724
3.85176	-0.9871	3.86671	-1.09885	3.85868	-0.42744
3.9018	-0.98725	3.91696	-1.09919	3.90855	-0.42782
3.95139	-0.98741	3.94996	-1.0994	3.95925	-0.42823
3.9851	-0.98753	3.98294	-1.09961	3.99271	-0.42844
4.01842	-0.98766	4.01781	-1.09983	4.02597	-0.42863
4.05191	-0.98776	4.05053	-1.10005	4.05871	-0.42884
4.0851	-0.98785	4.10097	-1.1004	4.09227	-0.42906
4.13523	-0.988	4.15019	-1.10079	4.14292	-0.42938
4.1853	-0.98818	4.18397	-1.10104	4.19293	-0.4297
4.21882	-0.98831	4.21754	-1.10128	4.22605	-0.42994
4.25173	-0.98842	4.25031	-1.10153	4.26016	-0.43018
4.28604	-0.98853	4.28362	-1.10181	4.29283	-0.43041
4.31999	-0.98861	4.31762	-1.10207	4.32569	-0.43061
4.35263	-0.98866	4.36702	-1.10248	4.35882	-0.43081
4.40266	-0.98875	4.41718	-1.10287	4.40991	-0.43115
4.45225	-0.98885	4.4503	-1.10317	4.45967	-0.43155
4.48629	-0.98892	4.48373	-1.10348	4.49347	-0.43183
4.51861	-0.98901	4.51764	-1.10377	4.52679	-0.4321
4.55282	-0.9891	4.55055	-1.10404	4.55959	-0.43237
4.5858	-0.98922	4.58373	-1.10428	4.59359	-0.43261
4.61982	-0.98933	4.63418	-1.10467	4.62623	-0.43286
4.6693	-0.98951	4.68439	-1.10503	4.67714	-0.4332
4.71881	-0.9897	4.71726	-1.10528	4.72619	-0.43353
4.75318	-0.98983	4.75137	-1.10554	4.75868	-0.43375
4.787	-0.98995	4.78371	-1.1058	4.79257	-0.43398
4.81965	-0.99008	4.81897	-1.10603	4.82708	-0.43425
4.85258	-0.99018	4.85135	-1.10623	4.85957	-0.43456
4.88703	-0.99023	4.90065	-1.10654	4.89393	-0.43485
4.93627	-0.99027	4.95122	-1.10685	4.94309	-0.43527
4.985	-0.99034	4.98423	-1.10707	4.99305	-0.43564
5.01942	-0.99043	5.01721	-1.1073	5.027	-0.43589
5.05298	-0.99057	5.0499	-1.10757	5.05922	-0.43615
5.08587	-0.9907	5.08315	-1.10787	5.09322	-0.43641
5.1202	-0.99083	5.13452	-1.10832	5.12661	-0.43665
5.1696	-0.99098	5.18435	-1.10872	5.17632	-0.43704
5.22008	-0.9911	5.21771	-1.10894	5.22731	-0.43742
5.25409	-0.99117	5.25127	-1.10917	5.25993	-0.43768
5.28589	-0.99124	5.28426	-1.10942	5.29354	-0.43794
5.31984	-0.9913	5.3181	-1.10967	5.32794	-0.43821
5.35429	-0.99137	5.35168	-1.10987	5.36087	-0.43851
5.38682	-0.99142	5.40094	-1.11011	5.39453	-0.43875
5.43638	-0.9915	5.45175	-1.11042	5.44406	-0.43908
5.48736	-0.99163	5.48524	-1.11069	5.49446	-0.43939
5.52132	-0.99176	5.5182	-1.11094	5.52743	-0.43962
5.55374	-0.99188	5.55165	-1.11115	5.56023	-0.43987
5.58822	-0.99198	5.58519	-1.11135	5.59431	-0.44014
5.62079	-0.99208	5.61823	-1.11155	5.62663	-0.44041
5.65443	-0.99214	5.66823	-1.11185	5.66018	-0.44069
5.70444	-0.99227	5.71891	-1.11216	5.71109	-0.44112
5.75414	-0.99242	5.75254	-1.11237	5.76049	-0.44151
5.78746	-0.99252	5.78493	-1.11262	5.7936	-0.44177
5.82077	-0.99265	5.81755	-1.11288	5.8268	-0.44205
5.85419	-0.99274	5.85222	-1.11314	5.85991	-0.44233
5.88813	-0.99282	5.90204	-1.11354	5.89439	-0.44262
5.9366	-0.99294	5.95205	-1.11389	5.94416	-0.44301
5.98746	-0.99309	5.98511	-1.11411	5.99439	-0.44334
6.02062	-0.99329	6.01787	-1.11434	6.02747	-0.44355
6.05536	-0.99345	6.05167	-1.11455	6.0604	-0.44373
6.08924	-0.99359	6.08557	-1.11477	6.09484	-0.44394
6.12109	-0.99367	6.11914	-1.115	6.12704	-0.44415
6.15459	-0.99372	6.16826	-1.11538	6.16149	-0.44437
6.20518	-0.99381	6.21929	-1.11579	6.21076	-0.44474
6.25457	-0.99394	6.25349	-1.11605	6.26121	-0.44511
6.28851	-0.99402	6.28574	-1.11628	6.2948	-0.44538
6.32249	-0.99406	6.31954	-1.11647	6.32794	-0.44565
6.35466	-0.99412	6.35249	-1.11667	6.36189	-0.44591
6.38763	-0.99419	6.38566	-1.11686	6.39441	-0.44615
6.42204	-0.99426	6.4356	-1.11716	6.4282	-0.44639
6.47124	-0.99439	6.48552	-1.11749	6.47821	-0.44673
6.52159	-0.99454	6.51919	-1.11772	6.52851	-0.44708
6.5552	-0.99467	6.55306	-1.11795	6.56159	-0.44734
6.58884	-0.99478	6.58532	-1.11819	6.59531	-0.44762
6.62233	-0.99487	6.61853	-1.11843	6.62776	-0.44789
6.65492	-0.99495	6.66938	-1.1188	6.66157	-0.44815
6.70528	-0.99504	6.7194	-1.11916	6.71163	-0.44852
6.75543	-0.99512	6.75287	-1.11935	6.76128	-0.44889
6.78867	-0.99516	6.78558	-1.11955	6.79554	-0.44914
6.82112	-0.99522	6.81902	-1.11974	6.82893	-0.44942
6.85577	-0.99529	6.85236	-1.11994	6.86147	-0.44968
6.88901	-0.99537	6.88631	-1.12014	6.89536	-0.44993
6.92149	-0.99545	6.93655	-1.12049	6.92777	-0.45018
6.97205	-0.99559	6.98651	-1.12086	6.97806	-0.45057
7.02296	-0.99572	7.01983	-1.1211	7.02837	-0.45102
7.05578	-0.99579	7.05409	-1.12128	7.06211	-0.4513
7.08887	-0.99583	7.08726	-1.12147	7.09566	-0.45155
7.12298	-0.99588	7.11931	-1.12166	7.12797	-0.45177
7.15613	-0.99596	7.15343	-1.12184	7.16124	-0.45199
7.18884	-0.99605	7.20352	-1.12212	7.19451	-0.45222
7.23956	-0.99622	7.25266	-1.12247	7.24521	-0.45256
7.29031	-0.99637	7.28709	-1.12273	7.29498	-0.4529
7.32275	-0.99644	7.32019	-1.12299	7.3285	-0.45312
7.35615	-0.99649	7.35397	-1.12324	7.36196	-0.45333
7.39021	-0.99655	7.38685	-1.12347	7.39546	-0.45358
7.42252	-0.99661	7.4371	-1.12378	7.42862	-0.45381
7.47262	-0.99672	7.48662	-1.12405	7.47888	-0.45414
7.5229	-0.99685	7.52056	-1.12422	7.52888	-0.45451
7.55643	-0.99694	7.55281	-1.12447	7.56276	-0.45475
7.58934	-0.99702	7.58626	-1.12471	7.59671	-0.45498
7.62343	-0.9971	7.62068	-1.12493	7.62902	-0.4552
7.65553	-0.99721	7.65377	-1.12516	7.66149	-0.45543
7.68969	-0.99733	7.70382	-1.12549	7.6954	-0.45567
7.73984	-0.99743	7.75288	-1.12583	7.74595	-0.45605
7.78902	-0.99752	7.78732	-1.12602	7.79688	-0.45646
7.82346	-0.99761	7.82029	-1.12619	7.8292	-0.45675
7.85666	-0.99771	7.85417	-1.12637	7.86312	-0.457
7.89003	-0.99782	7.88792	-1.12657	7.89601	-0.45725
7.92328	-0.99789	7.92058	-1.12678	7.92869	-0.45751
7.9574	-0.99795	7.97082	-1.12709	7.96251	-0.45777
8.00657	-0.99802	8.01987	-1.12736	8.01273	-0.45819
8.0577	-0.99806	8.0539	-1.12752	8.06217	-0.45854
8.091	-0.9981	8.08718	-1.12769	8.0961	-0.45876
8.12423	-0.99816	8.12107	-1.12783	8.12845	-0.45898
8.15752	-0.99821	8.15357	-1.128	8.16204	-0.45921
8.1908	-0.99827	8.188	-1.1282	8.19737	-0.45947
8.22456	-0.99833	8.23752	-1.12853	8.22981	-0.45974
8.27414	-0.99838	8.28789	-1.12883	8.27978	-0.46013
8.32427	-0.99843	8.32164	-1.12903	8.32928	-0.46048
8.35729	-0.99847	8.35474	-1.1292	8.36363	-0.46067
8.38992	-0.99853	8.38832	-1.12938	8.39612	-0.46087
8.42329	-0.9986	8.42068	-1.12958	8.42967	-0.46107
8.45827	-0.99872	8.47118	-1.12986	8.46325	-0.46133
8.50772	-0.99892	8.52126	-1.13012	8.513	-0.46172
8.55821	-0.9991	8.5543	-1.13027	8.56387	-0.46206
8.59041	-0.99919	8.58734	-1.13044	8.5966	-0.46227
8.62416	-0.99924	8.62148	-1.13063	8.63018	-0.46247
8.65743	-0.99931	8.65454	-1.13084	8.6633	-0.46267
8.69117	-0.99935	8.68671	-1.13109	8.6965	-0.46288
8.7254	-0.99934	8.73748	-1.13145	8.7295	-0.46313
8.77445	-0.99931	8.78696	-1.13173	8.7797	-0.46353
8.8239	-0.9993	8.82072	-1.13189	8.8303	-0.46392
8.85731	-0.99938	8.85458	-1.13204	8.8631	-0.46417
8.89128	-0.9995	8.88751	-1.13222	8.8962	-0.46439
8.92523	-0.99961	8.9209	-1.13242	8.93001	-0.4646
8.95892	-0.99967	8.95478	-1.13261	8.96348	-0.46482
8.99133	-0.9997	9.00608	-1.13284	8.99642	-0.46505
9.04153	-0.99979	9.0548	-1.13306	9.04625	-0.46544
9.09154	-0.99993	9.08814	-1.13319	9.09738	-0.46581
9.12569	-1.00004	9.12228	-1.13331	9.13073	-0.46604
9.15936	-1.00013	9.15472	-1.13345	9.16391	-0.46624
9.19158	-1.00015	9.18871	-1.13361	9.19745	-0.46642
9.2251	-1.00013	9.23889	-1.13385	9.23158	-0.46659
9.27534	-1.00018	9.28814	-1.13409	9.27995	-0.4669
9.32472	-1.00027	9.32298	-1.13425	9.33186	-0.46725
9.359	-1.00035	9.35509	-1.13443	9.36409	-0.46751
9.391	-1.00042	9.38877	-1.13462	9.39845	-0.46776
9.42609	-1.00047	9.42183	-1.13481	9.43193	-0.46803
9.45932	-1.00053	9.45571	-1.135	9.46353	-0.46829
9.49166	-1.0006	9.50585	-1.1353	9.49783	-0.46851
9.54142	-1.00069	9.55531	-1.13561	9.54709	-0.46886
9.59185	-1.00081	9.58957	-1.13579	9.59648	-0.46921
9.62512	-1.0009	9.62312	-1.13597	9.63044	-0.46947
9.65842	-1.00098	9.65466	-1.13617	9.6645	-0.46971
9.69246	-1.00102	9.68907	-1.13638	9.69752	-0.46999
9.72477	-1.00106	9.72244	-1.13661	9.7308	-0.47026
9.75881	-1.00106	9.77229	-1.13693	9.76483	-0.47053
9.80847	-1.00109	9.82266	-1.13721	9.81429	-0.47095
9.85929	-1.00115	9.85595	-1.13739	9.86478	-0.47134
9.89153	-1.0012	9.88802	-1.13753	9.89724	-0.47157
9.92505	-1.00124	9.92256	-1.13767	9.93049	-0.47178
9.95926	-1.00126	9.95584	-1.13783	9.96368	-0.47201
9.99278	-1.00128	10.0056	-1.13809	9.99696	-0.47225
10.0422	-1.00134	10.0567	-1.13836	10.047	-0.47259
10.0928	-1.00141	10.0893	-1.13854	10.0976	-0.4729
10.1269	-1.00145	10.1229	-1.13872	10.1311	-0.4731
10.1592	-1.00149	10.1557	-1.13892	10.1634	-0.47331
10.1925	-1.00152	10.1902	-1.13912	10.1981	-0.47353
10.2261	-1.00158	10.2229	-1.13928	10.2318	-0.47372
10.2597	-1.00162	10.2733	-1.13952	10.2648	-0.4739
10.3096	-1.00167	10.3225	-1.13979	10.3148	-0.47418
10.3596	-1.00175	10.3556	-1.13998	10.3645	-0.4745
10.3923	-1.00185	10.3895	-1.14016	10.3979	-0.47473
10.4268	-1.00195	10.4219	-1.14035	10.4307	-0.47495
10.4599	-1.00205	10.4559	-1.14055	10.4645	-0.47519
10.4934	-1.00212	10.49	-1.14075	10.4977	-0.47542
10.5256	-1.00218	10.5392	-1.14101	10.5318	-0.47566
10.5759	-1.00231	10.589	-1.14125	10.5811	-0.47604
10.6267	-1.0024	10.6224	-1.1414	10.631	-0.47642
10.6601	-1.00243	10.6559	-1.14157	10.6656	-0.47665
10.6934	-1.00245	10.6888	-1.14174	10.6984	-0.47687
10.7259	-1.00251	10.7228	-1.14193	10.7318	-0.47708
10.7592	-1.00258	10.7723	-1.14221	10.7658	-0.4773
10.81	-1.00268	10.8222	-1.14243	10.8152	-0.47765
10.8588	-1.00278	10.8555	-1.14255	10.865	-0.47797
10.8936	-1.00282	10.8896	-1.14267	10.8982	-0.47817
10.9271	-1.00285	10.9231	-1.14282	10.9322	-0.47841
10.9608	-1.00287	10.9563	-1.143	10.9653	-0.47866
10.9937	-1.00291	10.9904	-1.14315	10.9993	-0.47892
11.0269	-1.00295	11.0404	-1.14336	11.0319	-0.47915
11.0772	-1.00299	11.0896	-1.14355	11.0818	-0.4795
11.1269	-1.00304	11.123	-1.14366	11.1319	-0.47984
11.16	-1.00308	11.1575	-1.14382	11.1645	-0.48004
11.1934	-1.00313	11.1903	-1.14399	11.1985	-0.48026
11.2268	-1.00318	11.2237	-1.14417	11.2309	-0.48051
11.2601	-1.00323	11.2564	-1.14441	11.265	-0.4808
11.2938	-1.00326	11.3073	-1.14475	11.2976	-0.48111
11.3433	-1.00337	11.3573	-1.14505	11.3488	-0.48152
11.3933	-1.00349	11.3902	-1.14524	11.3994	-0.48187
11.427	-1.00356	11.4238	-1.14542	11.4321	-0.4821
11.4608	-1.00361	11.4567	-1.1456	11.4652	-0.4823
11.4931	-1.00365	11.4902	-1.14578	11.4994	-0.48251
11.527	-1.0037	11.5235	-1.14596	11.5313	-0.48272
11.5605	-1.00374	11.5735	-1.14627	11.5658	-0.48291
11.6104	-1.0038	11.624	-1.14661	11.6147	-0.48321
11.6604	-1.00383	11.6568	-1.14682	11.6649	-0.48353
11.6944	-1.00384	11.6906	-1.14702	11.6992	-0.48376
11.7276	-1.00387	11.7242	-1.14722	11.732	-0.48399
11.7609	-1.00387	11.7573	-1.14742	11.7657	-0.48424
11.7934	-1.00389	11.8079	-1.14768	11.7995	-0.48448
11.844	-1.00395	11.8575	-1.14791	11.8497	-0.48483
11.8944	-1.00404	11.8906	-1.14807	11.9	-0.48512
11.9275	-1.00409	11.9239	-1.14826	11.9327	-0.48529
11.961	-1.00413	11.957	-1.14847	11.9661	-0.48546
11.9931	-1.00416	11.9914	-1.1487	11.9995	-0.48565
12.0276	-1.00422	12.0243	-1.14889	12.032	-0.48589
12.061	-1.0043	12.0751	-1.14912	12.0656	-0.48617
12.1108	-1.00441	12.1246	-1.14936	12.1164	-0.48661
12.1606	-1.00447	12.1578	-1.14953	12.1654	-0.48704
12.1947	-1.00449	12.1913	-1.14971	12.1987	-0.48728
12.2272	-1.00448	12.2249	-1.1499	12.2335	-0.48752
12.2611	-1.00449	12.2573	-1.15007	12.2661	-0.48776
12.2946	-1.00456	12.2924	-1.15023	12.2991	-0.48798
12.3278	-1.00465	12.3413	-1.15046	12.3328	-0.48818
12.378	-1.00474	12.3919	-1.1507	12.3826	-0.48847
12.428	-1.00481	12.4256	-1.15089	12.4327	-0.48876
12.4623	-1.00489	12.4582	-1.15106	12.466	-0.48895
12.4948	-1.00498	12.4917	-1.15122	12.4996	-0.48915
12.5283	-1.00503	12.525	-1.15139	12.532	-0.48936
12.5617	-1.00505	12.5745	-1.15164	12.5661	-0.48958
12.6122	-1.00505	12.6249	-1.1519	12.616	-0.48995
12.662	-1.00509	12.659	-1.15205	12.666	-0.4903
12.6959	-1.00513	12.6918	-1.15219	12.7001	-0.49053
12.7285	-1.00517	12.725	-1.15235	12.733	-0.49075
12.7626	-1.0052	12.758	-1.15256	12.7658	-0.49093
12.795	-1.00526	12.7919	-1.15278	12.7999	-0.49114
12.8292	-1.0053	12.8416	-1.15306	12.8322	-0.49135
12.8783	-1.0054	12.8925	-1.15327	12.8832	-0.49163
12.9299	-1.00554	12.9255	-1.15342	12.9332	-0.4919
12.9624	-1.00565	12.9584	-1.15358	12.9657	-0.4921
12.9949	-1.00577	12.9932	-1.15374	12.9999	-0.4923
13.0285	-1.00586	13.0263	-1.15391	13.0331	-0.49249
13.0619	-1.00594	13.0589	-1.15403	13.0658	-0.4927
13.0953	-1.00603	13.1094	-1.15419	13.0993	-0.49294
13.1451	-1.00617	13.1587	-1.15434	13.1499	-0.49331
13.1959	-1.00631	13.1923	-1.15448	13.1995	-0.49362
13.2294	-1.00634	13.2251	-1.15464	13.2332	-0.49379
13.2613	-1.00639	13.2599	-1.15477	13.2665	-0.49397
13.2942	-1.00645	13.2927	-1.15492	13.2995	-0.49416
13.329	-1.00648	13.342	-1.15517	13.3333	-0.49435
13.3789	-1.00651	13.3932	-1.15543	13.3826	-0.49467
13.4288	-1.00653	13.4254	-1.15562	13.4334	-0.49502
13.4619	-1.00655	13.4593	-1.15579	13.467	-0.49527
13.4959	-1.00659	13.493	-1.15595	13.5005	-0.49549
13.5292	-1.00664	13.5262	-1.15613	13.534	-0.49568
13.5622	-1.00668	13.5587	-1.15629	13.5676	-0.49585
13.5967	-1.0067	13.6098	-1.15654	13.6005	-0.49602
13.6464	-1.00676	13.6601	-1.15676	13.6503	-0.49629
13.6965	-1.00678	13.6923	-1.15688	13.7004	-0.49656
13.7299	-1.00679	13.7256	-1.15701	13.7338	-0.49676
13.7619	-1.00675	13.76	-1.15715	13.7671	-0.49694
13.7963	-1.00671	13.7929	-1.15728	13.8004	-0.49717
13.8298	-1.00671	13.8261	-1.15738	13.8336	-0.49745
13.8627	-1.00675	13.8766	-1.15753	13.8668	-0.49774
13.9123	-1.00686	13.9262	-1.15771	13.9176	-0.49808
13.9633	-1.00696	13.96	-1.15785	13.9675	-0.49835
13.9973	-1.007	13.9928	-1.15797	14.0003	-0.49854
14.0292	-1.00707	14.0267	-1.15807	14.0336	-0.49875
14.0624	-1.00714	14.0599	-1.1582	14.0677	-0.49897
14.0972	-1.00722	14.1103	-1.15843	14.1002	-0.49918
14.1456	-1.00729	14.1599	-1.15865	14.1507	-0.49952
14.1954	-1.00729	14.1933	-1.15875	14.2011	-0.49986
14.2291	-1.00727	14.226	-1.15886	14.2351	-0.50005
14.2622	-1.00729	14.2598	-1.15898	14.2674	-0.50024
14.2961	-1.00735	14.2939	-1.1591	14.3009	-0.50045
14.3294	-1.00742	14.3267	-1.15924	14.3342	-0.50067
14.3631	-1.0075	14.3765	-1.15946	14.3682	-0.50088
14.4129	-1.00751	14.428	-1.15967	14.4176	-0.50114
14.4633	-1.00749	14.4606	-1.15978	14.4675	-0.50142
14.4957	-1.00751	14.4937	-1.15989	14.5013	-0.50163
14.5296	-1.00753	14.5265	-1.16001	14.5355	-0.50186
14.5634	-1.00755	14.5606	-1.16013	14.5678	-0.50206
14.5971	-1.00757	14.593	-1.16025	14.6016	-0.50227
14.6306	-1.00755	14.6435	-1.16046	14.6342	-0.50249
14.68	-1.00755	14.6939	-1.1607	14.6846	-0.50283
14.7318	-1.00754	14.7275	-1.16083	14.7342	-0.50317
14.7637	-1.00759	14.7613	-1.16096	14.768	-0.50336
14.7963	-1.00762	14.7934	-1.1611	14.8008	-0.50355
14.8306	-1.00766	14.8281	-1.16125	14.8345	-0.50372
14.8638	-1.00773	14.8607	-1.16142	14.8671	-0.5039
14.8967	-1.00778	14.9116	-1.16157	14.9001	-0.5041
14.9472	-1.00791	14.9603	-1.16171	14.9507	-0.50442
14.9977	-1.00804	14.9936	-1.16185	15.0002	-0.50477
15.0307	-1.00814	15.0265	-1.16202	15.0344	-0.50497
15.0643	-1.00823	15.0609	-1.16219	15.0676	-0.50517
15.0975	-1.00829	15.0941	-1.16234	15.1008	-0.50539
15.1311	-1.00833	15.1438	-1.16256	15.1348	-0.50558
15.1797	-1.00838	15.1951	-1.16281	15.185	-0.50585
15.2295	-1.00847	15.2271	-1.16295	15.2347	-0.50604
15.2636	-1.00856	15.261	-1.16304	15.2682	-0.50616
15.2969	-1.00863	15.294	-1.16311	15.3011	-0.50629
15.3303	-1.00867	15.3265	-1.16319	15.3358	-0.50642
15.3643	-1.00872	15.3607	-1.16329	15.3682	-0.50661
15.3968	-1.00875	15.4105	-1.16354	15.4008	-0.50683
15.4468	-1.00878	15.4615	-1.16379	15.4524	-0.50715
15.4972	-1.0088	15.495	-1.1639	15.501	-0.50743
15.53	-1.00881	15.5276	-1.16398	15.5343	-0.50758
15.5637	-1.00886	15.561	-1.16407	15.5675	-0.50778
15.5973	-1.00891	15.5944	-1.16418	15.6012	-0.50799
15.6309	-1.00894	15.6284	-1.1643	15.6351	-0.50821
15.6639	-1.00896	15.6782	-1.16447	15.6679	-0.50845
15.7143	-1.00901	15.7279	-1.16458	15.7183	-0.50875
15.7651	-1.00906	15.7608	-1.16469	15.7677	-0.50905
15.7977	-1.00908	15.7945	-1.16484	15.8018	-0.50924
15.8303	-1.00911	15.8282	-1.165	15.8347	-0.50941
15.8647	-1.00914	15.8626	-1.16517	15.869	-0.50958
15.8987	-1.00917	15.9113	-1.16536	15.9016	-0.50976
15.9478	-1.00921	15.9622	-1.16555	15.9522	-0.51003
15.9986	-1.00926	15.9956	-1.16567	16.0008	-0.51031
16.0316	-1.00931	16.0289	-1.16579	16.0355	-0.5105
16.0648	-1.00935	16.0615	-1.16592	16.0688	-0.5107
16.0974	-1.00942	16.0944	-1.16605	16.1026	-0.51088
16.131	-1.00946	16.1286	-1.16616	16.1356	-0.51108
16.1648	-1.00953	16.1778	-1.16634	16.1678	-0.51128
16.2147	-1.00963	16.2283	-1.16656	16.2184	-0.51158
16.2638	-1.00974	16.2618	-1.16672	16.2687	-0.51189
16.2983	-1.00985	16.2949	-1.16687	16.302	-0.51212
16.3313	-1.00994	16.3283	-1.16699	16.3355	-0.51233
16.3662	-1.00999	16.3611	-1.16714	16.3698	-0.51252
16.3979	-1.01003	16.3951	-1.16729	16.4014	-0.51275
16.431	-1.01006	16.4451	-1.16752	16.4361	-0.51296
16.482	-1.01011	16.495	-1.16772	16.4867	-0.51324
16.5305	-1.01018	16.5286	-1.16783	16.5357	-0.51351
[truncated: 873 more rows]

## Sheet: Fig.2b
ACEG-0.44		ACEG-0.50		ACEG-0.56
Strain (%)	Stress (MPa)	Strain (%)	Stress (MPa)	Strain (%)	Stress (MPa)
0	-3e-05	0	-7e-05	0	8e-05
0.004	-1e-05	0.003	-7e-05	0.005	8e-05
0.124	0	0.11	-6e-05	0.12	0.00015
0.204	4e-05	0.205	6e-05	0.202	0.00038
0.288	3e-05	0.288	0.00014	0.29	0.00062
0.372	4e-05	0.373	0.00028	0.37	0.00095
0.455	6e-05	0.455	0.00042	0.456	0.00128
0.538	9e-05	0.536	0.00057	0.537	0.00163
0.622	0.0001	0.622	0.00071	0.618	0.002
0.702	0.00013	0.705	0.00088	0.705	0.00237
0.785	0.00016	0.788	0.00104	0.788	0.00277
0.871	0.00019	0.87	0.0012	0.869	0.00315
0.953	0.0002	0.954	0.00136	0.955	0.00355
1.037	0.00023	1.037	0.00154	1.037	0.00395
1.121	0.00026	1.119	0.0017	1.119	0.00435
1.202	0.00029	1.203	0.00187	1.206	0.00475
1.286	0.00032	1.287	0.00203	1.287	0.00515
1.371	0.00033	1.369	0.00219	1.369	0.00555
1.452	0.00036	1.453	0.00236	1.454	0.00598
1.536	0.00039	1.538	0.00252	1.536	0.00637
1.62	0.00042	1.621	0.00268	1.619	0.00678
1.703	0.00045	1.701	0.00284	1.704	0.00717
1.787	0.00048	1.787	0.003	1.786	0.00758
1.87	0.00051	1.871	0.00316	1.869	0.00797
1.951	0.00052	1.952	0.00332	1.953	0.00838
2.036	0.00055	2.036	0.00348	2.037	0.00878
2.12	0.00058	2.121	0.00364	2.118	0.00915
2.203	0.00061	2.204	0.00378	2.205	0.00955
2.287	0.00064	2.286	0.00394	2.287	0.00995
2.37	0.00067	2.37	0.00409	2.369	0.01032
2.452	0.00068	2.453	0.00423	2.454	0.01072
2.538	0.00071	2.535	0.00438	2.537	0.0111
2.622	0.00074	2.62	0.00452	2.62	0.01147
2.702	0.00077	2.704	0.00467	2.705	0.01185
2.787	0.00078	2.787	0.00481	2.787	0.01223
2.871	0.00081	2.87	0.00496	2.869	0.01263
2.953	0.00083	2.954	0.00509	2.955	0.013
3.038	0.00086	3.037	0.00522	3.036	0.01338
3.12	0.00088	3.118	0.00536	3.119	0.01375
3.202	0.0009	3.204	0.00549	3.205	0.01412
3.287	0.00093	3.289	0.00562	3.288	0.01448
3.371	0.00096	3.369	0.00575	3.369	0.01485
3.453	0.00097	3.454	0.00588	3.455	0.0152
3.539	0.001	3.539	0.00601	3.537	0.01558
3.622	0.00101	3.621	0.00614	3.619	0.01592
3.702	0.00104	3.702	0.00628	3.706	0.0163
3.788	0.00107	3.788	0.00639	3.788	0.01665
3.871	0.0011	3.871	0.00652	3.87	0.017
3.953	0.00112	3.953	0.00665	3.954	0.01737
4.039	0.00113	4.037	0.00677	4.037	0.01773
4.121	0.00116	4.121	0.0069	4.12	0.01808
4.204	0.00117	4.204	0.00701	4.205	0.01843
4.288	0.0012	4.287	0.00714	4.287	0.01877
4.372	0.00122	4.373	0.00726	4.371	0.0191
4.453	0.00123	4.455	0.00738	4.454	0.01945
4.538	0.00126	4.536	0.00749	4.538	0.01977
4.621	0.00128	4.622	0.00761	4.62	0.02012
4.704	0.00129	4.706	0.00772	4.706	0.02045
4.789	0.00132	4.787	0.00784	4.789	0.02077
4.872	0.00133	4.871	0.00794	4.87	0.0211
4.953	0.00135	4.956	0.00806	4.956	0.02142
5.039	0.00138	5.039	0.00817	5.039	0.02175
5.122	0.00139	5.121	0.00829	5.121	0.02207
5.204	0.00141	5.206	0.00841	5.206	0.0224
5.289	0.00143	5.288	0.00851	5.288	0.0227
5.373	0.00145	5.37	0.00862	5.37	0.02303
5.455	0.00146	5.455	0.00872	5.456	0.02335
5.54	0.00149	5.54	0.00884	5.538	0.02365
5.621	0.00151	5.622	0.00894	5.62	0.02395
5.704	0.00152	5.704	0.00904	5.706	0.02427
5.79	0.00155	5.79	0.00916	5.788	0.02458
5.872	0.00157	5.873	0.00928	5.87	0.02488
5.955	0.00159	5.953	0.00938	5.957	0.02517
6.04	0.00161	6.039	0.00948	6.039	0.02547
6.122	0.00162	6.125	0.00958	6.121	0.02578
6.205	0.00164	6.205	0.00968	6.207	0.02607
6.291	0.00167	6.289	0.00978	6.288	0.02635
6.372	0.00168	6.374	0.00988	6.371	0.02665
6.455	0.0017	6.456	0.00999	6.457	0.02692
6.54	0.00172	6.537	0.01009	6.539	0.0272
6.623	0.00174	6.623	0.01019	6.621	0.0275
6.706	0.00175	6.706	0.01029	6.706	0.02778
6.79	0.00178	6.787	0.01039	6.789	0.02805
6.871	0.0018	6.873	0.01048	6.872	0.02833
6.956	0.00181	6.957	0.01058	6.956	0.0286
7.04	0.00183	7.039	0.01068	7.039	0.02888
7.123	0.00186	7.121	0.01077	7.121	0.02912
7.205	0.00187	7.207	0.01087	7.207	0.0294
7.291	0.00188	7.291	0.01097	7.29	0.02967
7.373	0.0019	7.371	0.01107	7.372	0.02992
7.456	0.00191	7.456	0.01116	7.456	0.03018
7.541	0.00194	7.541	0.01125	7.54	0.03042
7.622	0.00196	7.622	0.01133	7.622	0.03067
7.706	0.00197	7.705	0.01143	7.707	0.03093
7.791	0.00199	7.791	0.01152	7.79	0.03118
7.873	0.00201	7.874	0.01162	7.872	0.03142
7.958	0.00201	7.956	0.01171	7.958	0.03167
8.041	0.00204	8.041	0.0118	8.039	0.03193
8.122	0.00206	8.124	0.0119	8.122	0.03215
8.206	0.00207	8.205	0.01199	8.208	0.0324
8.291	0.00209	8.289	0.01207	8.29	0.03263
8.373	0.0021	8.375	0.01217	8.372	0.03288
8.458	0.00212	8.457	0.01226	8.458	0.0331
8.541	0.00214	8.539	0.01235	8.54	0.03333
8.622	0.00216	8.625	0.01243	8.622	0.03357
8.707	0.00217	8.708	0.01252	8.709	0.0338
8.792	0.00219	8.789	0.01261	8.789	0.03402
8.875	0.0022	8.874	0.0127	8.873	0.03425
8.957	0.00223	8.959	0.01278	8.958	0.03447
9.041	0.00225	9.04	0.01287	9.041	0.0347
9.124	0.00226	9.123	0.01296	9.123	0.03492
9.208	0.00228	9.209	0.01303	9.207	0.03515
9.291	0.00229	9.292	0.01312	9.29	0.03535
9.373	0.0023	9.373	0.0132	9.373	0.03557
9.457	0.00232	9.458	0.01328	9.458	0.03577
9.541	0.00233	9.541	0.01336	9.54	0.036
9.623	0.00235	9.624	0.01345	9.623	0.0362
9.708	0.00236	9.707	0.01352	9.708	0.0364
9.792	0.00239	9.791	0.01361	9.791	0.03663
9.872	0.00241	9.875	0.0137	9.873	0.03683
9.959	0.00242	9.957	0.01377	9.958	0.03703
10.042	0.00243	10.043	0.01386	10.041	0.03723
10.123	0.00245	10.126	0.01393	10.124	0.03743
10.209	0.00248	10.208	0.01401	10.209	0.03762
10.292	0.00249	10.29	0.01409	10.291	0.03782
10.374	0.00251	10.375	0.01416	10.374	0.03802
10.459	0.00254	10.458	0.01425	10.459	0.0382
10.542	0.00255	10.54	0.01432	10.54	0.03842
10.623	0.00257	10.625	0.01439	10.623	0.03862
10.708	0.00258	10.709	0.01448	10.709	0.0388
10.792	0.00261	10.792	0.01455	10.791	0.039
10.874	0.00262	10.876	0.01462	10.874	0.03918
10.96	0.00264	10.959	0.0147	10.96	0.03937
11.042	0.00265	11.041	0.01478	11.041	0.03955
11.123	0.00267	11.124	0.01486	11.124	0.03975
11.209	0.00268	11.209	0.01493	11.209	0.03993
11.292	0.0027	11.293	0.015	11.292	0.04013
11.375	0.00271	11.375	0.01509	11.375	0.04033
11.459	0.00272	11.459	0.01516	11.458	0.0405
11.542	0.00275	11.543	0.01523	11.542	0.04067
11.624	0.00277	11.625	0.0153	11.625	0.04085
11.709	0.00278	11.708	0.01538	11.709	0.04103
11.792	0.0028	11.793	0.01545	11.791	0.0412
11.875	0.00281	11.876	0.01552	11.875	0.04138
11.96	0.00283	11.958	0.01559	11.959	0.04155
12.042	0.00283	12.042	0.01568	12.042	0.04172
12.125	0.00284	12.127	0.01575	12.124	0.0419
12.211	0.00286	12.21	0.01583	12.21	0.04205
12.293	0.00287	12.292	0.01588	12.292	0.04222
12.375	0.00288	12.377	0.01597	12.375	0.04237
12.461	0.0029	12.459	0.01604	12.46	0.04255
12.542	0.00291	12.541	0.0161	12.542	0.04273
12.625	0.00293	12.626	0.01617	12.625	0.04287
12.71	0.00294	12.71	0.01625	12.71	0.04305
12.794	0.00296	12.793	0.01632	12.792	0.04323
12.876	0.00296	12.876	0.01639	12.876	0.04338
12.961	0.00299	12.961	0.01645	12.96	0.04352
13.042	0.003	13.044	0.01652	13.043	0.0437
13.125	0.003	13.125	0.01659	13.125	0.04388
13.211	0.00301	13.21	0.01667	13.21	0.04403
13.294	0.00303	13.294	0.01674	13.293	0.04417
13.376	0.00304	13.375	0.0168	13.375	0.04433
13.46	0.00306	13.46	0.01687	13.46	0.0445
13.542	0.00307	13.545	0.01694	13.542	0.04465
13.626	0.00307	13.627	0.017	13.625	0.0448
13.712	0.0031	13.71	0.01707	13.711	0.04495
13.794	0.00312	13.794	0.01713	13.793	0.0451
13.876	0.00313	13.877	0.0172	13.875	0.04527
13.96	0.00314	13.959	0.01728	13.96	0.04543
14.043	0.00316	14.043	0.01733	14.043	0.04555
14.128	0.00317	14.129	0.01741	14.126	0.0457
14.211	0.00319	14.211	0.01748	14.21	0.04585
14.293	0.0032	14.294	0.01754	14.292	0.046
14.377	0.00322	14.379	0.01761	14.376	0.04615
14.461	0.00325	14.461	0.01767	14.461	0.04628
14.544	0.00325	14.542	0.01774	14.543	0.04642
14.627	0.00326	14.627	0.01781	14.626	0.04657
14.712	0.00328	14.712	0.01787	14.712	0.04673
14.793	0.00329	14.794	0.01794	14.794	0.04688
14.878	0.0033	14.877	0.018	14.876	0.04702
14.962	0.00332	14.963	0.01806	14.963	0.04718
15.043	0.00333	15.045	0.01813	15.044	0.04733
15.127	0.00335	15.126	0.01819	15.126	0.04745
15.212	0.00336	15.211	0.01825	15.211	0.04758
15.294	0.00336	15.295	0.01832	15.294	0.04772
15.379	0.00338	15.376	0.01838	15.376	0.04785
15.462	0.00339	15.462	0.01843	15.461	0.04797
15.542	0.00341	15.546	0.01851	15.543	0.04812
15.628	0.00342	15.629	0.01857	15.626	0.04825
15.712	0.00343	15.71	0.01862	15.712	0.0484
15.794	0.00343	15.796	0.0187	15.795	0.04853
15.879	0.00345	15.879	0.01875	15.876	0.04865
15.962	0.00346	15.96	0.01881	15.961	0.04877
16.042	0.00348	16.045	0.01887	16.044	0.04893
16.129	0.00349	16.129	0.01893	16.126	0.04905
16.212	0.00351	16.211	0.01899	16.213	0.04918
16.294	0.00352	16.295	0.01906	16.295	0.0493
16.379	0.00354	16.38	0.01912	16.377	0.04945
16.461	0.00354	16.463	0.01917	16.462	0.04958
16.544	0.00355	16.544	0.01923	16.544	0.0497
16.63	0.00357	16.629	0.01929	16.627	0.04983
16.712	0.00358	16.713	0.01935	16.712	0.04995
16.794	0.00359	16.793	0.01941	16.794	0.0501
16.879	0.00361	16.878	0.01946	16.877	0.05023
16.962	0.00364	16.963	0.01952	16.962	0.05035
17.044	0.00365	17.046	0.01958	17.045	0.05048
17.13	0.00365	17.128	0.01964	17.127	0.0506
17.213	0.00367	17.213	0.0197	17.212	0.05075
17.294	0.00368	17.297	0.01975	17.295	0.05088
17.379	0.0037	17.377	0.01981	17.378	0.051
17.463	0.00371	17.463	0.01987	17.462	0.0511
17.544	0.00372	17.548	0.01993	17.545	0.05122
17.63	0.00374	17.628	0.01999	17.627	0.05135
17.713	0.00375	17.711	0.02004	17.713	0.05147
17.795	0.00377	17.798	0.0201	17.795	0.0516
17.88	0.00377	17.88	0.02016	17.878	0.05173
17.962	0.00378	17.962	0.02022	17.963	0.05185
18.044	0.0038	18.047	0.02028	18.044	0.05195
18.131	0.00381	18.13	0.02032	18.127	0.05207
18.213	0.00383	18.211	0.02038	18.214	0.05218
18.296	0.00383	18.296	0.02043	18.295	0.0523
18.38	0.00384	18.38	0.02049	18.378	0.05243
18.463	0.00386	18.463	0.02055	18.463	0.05252
18.545	0.00387	18.545	0.02059	18.545	0.05265
18.631	0.00388	18.631	0.02065	18.628	0.05275
18.713	0.00388	18.714	0.02071	18.714	0.05288
18.796	0.0039	18.795	0.02077	18.795	0.05297
18.881	0.00391	18.88	0.02081	18.879	0.05308
18.963	0.00393	18.964	0.02087	18.963	0.0532
19.046	0.00393	19.046	0.02093	19.046	0.0533
19.13	0.00394	19.129	0.02099	19.129	0.05342
19.212	0.00396	19.215	0.02103	19.213	0.05353
19.296	0.00397	19.297	0.02109	19.296	0.05365
19.381	0.00399	19.38	0.02114	19.379	0.05378
19.464	0.004	19.465	0.02119	19.463	0.05387
19.546	0.00401	19.548	0.02125	19.546	0.05398
19.631	0.00401	19.629	0.0213	19.628	0.05407
19.713	0.00403	19.713	0.02135	19.714	0.0542
19.797	0.00404	19.798	0.02141	19.796	0.0543
19.881	0.00406	19.881	0.02146	19.879	0.0544
19.963	0.00407	19.963	0.02151	19.963	0.0545
20.047	0.00407	20.049	0.02157	20.046	0.05463
20.131	0.00409	20.132	0.02162	20.129	0.05472
20.214	0.0041	20.213	0.02167	20.214	0.05483
20.298	0.00412	20.297	0.02172	20.297	0.05492
20.381	0.00413	20.382	0.02177	20.379	0.05505
20.463	0.00413	20.464	0.02183	20.464	0.05515
20.547	0.00414	20.547	0.02188	20.546	0.05525
20.632	0.00416	20.632	0.02194	20.629	0.05535
20.714	0.00417	20.715	0.02199	20.715	0.05545
20.798	0.00419	20.798	0.02203	20.797	0.05555
20.882	0.00419	20.882	0.02209	20.88	0.05565
20.963	0.0042	20.965	0.02214	20.965	0.05575
21.048	0.00422	21.047	0.02219	21.046	0.05582
21.133	0.00423	21.131	0.02223	21.129	0.05593
21.214	0.00423	21.215	0.02229	21.215	0.05602
21.298	0.00425	21.298	0.02235	21.296	0.05613
21.382	0.00426	21.381	0.02239	21.38	0.05623
21.464	0.00428	21.465	0.02243	21.464	0.05632
21.549	0.00429	21.549	0.02249	21.547	0.05643
21.633	0.0043	21.631	0.02254	21.631	0.05652
21.714	0.00432	21.715	0.02259	21.714	0.05663
21.798	0.00433	21.799	0.02264	21.797	0.05672
21.882	0.00435	21.882	0.02268	21.88	0.0568
21.964	0.00435	21.964	0.02274	21.965	0.0569
22.049	0.00436	22.05	0.02278	22.048	0.057
22.133	0.00438	22.133	0.02283	22.13	0.05708
22.213	0.00439	22.216	0.02287	22.215	0.05717
22.299	0.00439	22.3	0.02293	22.298	0.05728
22.383	0.00441	22.383	0.02297	22.38	0.05735
22.464	0.00442	22.465	0.02303	22.465	0.05745
22.549	0.00443	22.547	0.02307	22.547	0.05753
22.633	0.00445	22.633	0.02312	22.63	0.05762
22.715	0.00446	22.716	0.02317	22.716	0.05773
22.8	0.00446	22.799	0.02322	22.798	0.0578
22.882	0.00448	22.883	0.02326	22.882	0.0579
22.963	0.00449	22.967	0.0233	22.965	0.058
23.05	0.00451	23.05	0.02336	23.047	0.0581
23.132	0.00452	23.131	0.02341	23.131	0.0582
23.215	0.00452	23.217	0.02345	23.216	0.05827
23.3	0.00454	23.3	0.02351	23.298	0.05838
23.384	0.00455	23.382	0.02355	23.381	0.05845
23.464	0.00457	23.467	0.02359	23.466	0.05855
23.55	0.00458	23.551	0.02364	23.548	0.05865
23.633	0.00459	23.634	0.02368	23.631	0.05872
23.716	0.00459	23.716	0.02374	23.717	0.0588
23.801	0.00461	23.8	0.02378	23.798	0.0589
23.883	0.00462	23.884	0.02383	23.881	0.05897
23.964	0.00464	23.965	0.02387	23.966	0.05908
24.05	0.00465	24.05	0.02391	24.049	0.05915
24.133	0.00465	24.134	0.02397	24.131	0.05925
24.216	0.00467	24.217	0.02401	24.216	0.05932
24.3	0.00468	24.299	0.02406	24.298	0.05943
24.383	0.0047	24.384	0.0241	24.382	0.0595
24.466	0.0047	24.467	0.02414	24.466	0.0596
24.551	0.00471	24.549	0.02419	24.549	0.05968
24.634	0.00471	24.634	0.02423	24.632	0.05975
24.715	0.00472	24.718	0.02428	24.716	0.05982
24.801	0.00474	24.8	0.02432	24.799	0.05993
24.883	0.00474	24.883	0.02438	24.882	0.06
24.966	0.00475	24.969	0.02442	24.967	0.06007
25.051	0.00477	25.051	0.02446	25.049	0.06015
25.134	0.00478	25.133	0.02451	25.132	0.06025
25.217	0.00478	25.218	0.02455	25.217	0.06033
25.301	0.0048	25.301	0.02459	25.3	0.06042
25.383	0.0048	25.382	0.02464	25.383	0.0605
25.466	0.00481	25.467	0.02468	25.466	0.06058
25.551	0.00483	25.552	0.02472	25.548	0.06067
25.634	0.00484	25.634	0.02477	25.632	0.06075
25.717	0.00484	25.717	0.02481	25.717	0.06083
25.801	0.00486	25.803	0.02486	25.799	0.06092
25.883	0.00487	25.885	0.0249	25.882	0.061
25.967	0.00488	25.966	0.02493	25.967	0.06107
26.052	0.0049	26.052	0.02497	26.049	0.06115
26.134	0.0049	26.136	0.02501	26.133	0.06123
26.218	0.00491	26.217	0.02506	26.218	0.0613
26.302	0.00493	26.301	0.02509	26.3	0.06137
26.385	0.00493	26.385	0.02513	26.383	0.06145
26.467	0.00494	26.469	0.02517	26.468	0.06152
26.551	0.00496	26.55	0.02522	26.55	0.0616
26.633	0.00497	26.636	0.02526	26.632	0.06168
26.718	0.00497	26.719	0.0253	26.717	0.06175
26.802	0.00499	26.8	0.02535	26.799	0.06182
26.884	0.005	26.885	0.02539	26.883	0.0619
26.968	0.00501	26.97	0.02543	26.967	0.06197
27.053	0.00501	27.052	0.02546	27.05	0.06205
27.134	0.00503	27.134	0.02551	27.133	0.06213
27.218	0.00504	27.22	0.02555	27.218	0.0622
27.303	0.00506	27.303	0.02559	27.3	0.06227
27.383	0.00507	27.384	0.02562	27.383	0.06235
27.468	0.00507	27.469	0.02567	27.468	0.06242
27.553	0.00509	27.553	0.02571	27.55	0.0625
27.635	0.0051	27.635	0.02575	27.633	0.06255
27.72	0.0051	27.718	0.02578	27.718	0.06262
27.802	0.0051	27.804	0.02583	27.801	0.06273
27.884	0.0051	27.886	0.02588	27.885	0.0628
27.969	0.00512	27.968	0.02591	27.968	0.06285
28.052	0.00512	28.054	0.02596	28.05	0.06293
28.135	0.00513	28.137	0.026	28.133	0.063
28.22	0.00513	28.218	0.02604	28.218	0.06307
28.303	0.00514	28.302	0.02607	28.301	0.06315
28.384	0.00516	28.387	0.02612	28.383	0.06323
28.47	0.00517	28.469	0.02616	28.469	0.06328
28.553	0.00517	28.551	0.02619	28.55	0.06338
28.635	0.00519	28.638	0.02623	28.634	0.06342
28.72	0.00519	28.721	0.02626	28.719	0.0635
28.803	0.0052	28.801	0.0263	28.801	0.06355
28.885	0.00522	28.887	0.02633	28.884	0.06363
28.97	0.00522	28.971	0.02638	28.969	0.0637
29.053	0.00523	29.053	0.02642	29.052	0.06378
29.135	0.00525	29.137	0.02645	29.134	0.06385
29.219	0.00525	29.22	0.02649	29.218	0.06392
29.303	0.00526	29.303	0.02654	29.301	0.064
29.385	0.00526	29.386	0.02658	29.384	0.06405
29.471	0.00528	29.471	0.02661	29.469	0.06413
29.554	0.00529	29.554	0.02665	29.552	0.0642
29.635	0.00529	29.635	0.0267	29.634	0.0643
29.72	0.0053	29.72	0.02674	29.719	0.06437
29.803	0.00532	29.804	0.02677	29.802	0.06445
29.885	0.00533	29.887	0.02681	29.885	0.0645
29.971	0.00533	29.969	0.02686	29.97	0.06458
30.054	0.00535	30.054	0.0269	30.051	0.06468
30.136	0.00536	30.138	0.02693	30.134	0.06472
30.221	0.00536	30.219	0.02697	30.22	0.0648
30.303	0.00538	30.304	0.027	30.303	0.06487
30.385	0.00539	30.389	0.02704	30.386	0.06495
30.471	0.00541	30.47	0.02707	30.47	0.065
30.553	0.00542	30.553	0.02712	30.551	0.06508
30.636	0.00542	30.638	0.02716	30.635	0.06513
30.722	0.00543	30.722	0.0272	30.72	0.0652
30.804	0.00543	30.804	0.02723	30.802	0.06527
30.886	0.00545	30.889	0.02728	30.885	0.06535
30.972	0.00546	30.972	0.02732	30.97	0.06543
31.053	0.00548	31.053	0.02735	31.052	0.06548
31.136	0.00548	31.137	0.02739	31.135	0.06555
31.222	0.00549	31.221	0.02743	31.221	0.06562
31.304	0.00551	31.304	0.02746	31.302	0.06567
31.386	0.00551	31.387	0.02749	31.386	0.06575
31.471	0.00552	31.472	0.02754	31.471	0.0658
31.554	0.00554	31.555	0.02758	31.553	0.06588
31.637	0.00555	31.637	0.02761	31.636	0.06593
31.721	0.00557	31.721	0.02764	31.719	0.066
31.805	0.00557	31.805	0.02768	31.802	0.06607
31.886	0.00558	31.888	0.02771	31.886	0.06612
31.972	0.00558	31.971	0.02775	31.971	0.06617
32.054	0.00559	32.055	0.02778	32.053	0.06625
32.138	0.00561	32.139	0.02781	32.136	0.0663
32.222	0.00561	32.222	0.02786	32.221	0.06638
32.304	0.00562	32.305	0.02788	32.303	0.06645
32.387	0.00562	32.389	0.02791	32.386	0.0665
32.473	0.00565	32.471	0.02794	32.471	0.06657
32.555	0.00565	32.555	0.02799	32.552	0.06665
32.639	0.00565	32.639	0.02801	32.636	0.0667
32.721	0.00567	32.722	0.02806	32.721	0.06675
32.803	0.00568	32.805	0.02809	32.804	0.06683
32.887	0.0057	32.889	0.02812	32.887	0.06688
32.973	0.00571	32.973	0.02816	32.971	0.06695
33.056	0.00571	33.056	0.02819	33.052	0.067
33.139	0.00572	33.138	0.02822	33.136	0.06707
33.222	0.00572	33.224	0.02825	33.221	0.06713
33.303	0.00574	33.307	0.02829	33.303	0.0672
33.389	0.00574	33.387	0.02832	33.386	0.06728
33.473	0.00575	33.473	0.02835	33.472	0.06733
33.555	0.00577	33.557	0.02839	33.553	0.0674
33.639	0.00577	33.64	0.02842	33.637	0.06747
33.723	0.00578	33.723	0.02845	33.722	0.06752
33.805	0.00578	33.807	0.02849	33.803	0.06758
33.889	0.0058	33.889	0.02854	33.887	0.06763
33.973	0.00581	33.971	0.02857	33.972	0.0677
34.054	0.00581	34.057	0.02859	34.054	0.06775
34.139	0.00581	34.141	0.02864	34.137	0.06782
34.223	0.00583	34.223	0.02867	34.221	0.06785
34.306	0.00584	34.306	0.02871	34.304	0.06792
34.389	0.00584	34.39	0.02874	34.387	0.06797
34.473	0.00586	34.473	0.02878	34.472	0.06803
34.555	0.00586	34.555	0.02881	34.555	0.06808
34.64	0.00587	34.641	0.02886	34.637	0.06813
34.723	0.00587	34.724	0.02888	34.722	0.06818
34.804	0.00588	34.807	0.02891	34.804	0.06825
34.89	0.00588	34.89	0.02896	34.888	0.0683
34.973	0.0059	34.974	0.02899	34.972	0.06837
35.056	0.00591	35.057	0.02901	35.054	0.06842
35.141	0.00591	35.139	0.02906	35.137	0.06848
35.223	0.00593	35.225	0.02909	35.223	0.06853
35.304	0.00593	35.308	0.02913	35.305	0.0686
35.39	0.00594	35.389	0.02916	35.388	0.06865
35.473	0.00594	35.474	0.02919	35.472	0.06872
35.556	0.00594	35.558	0.02923	35.554	0.06877
35.641	0.00596	35.641	0.02926	35.637	0.06882
35.724	0.00597	35.723	0.02929	35.723	0.0689
35.805	0.00597	35.809	0.02932	35.805	0.06895
35.891	0.00599	35.892	0.02935	35.888	0.069
35.973	0.00599	35.972	0.02938	35.972	0.06908
36.056	0.006	36.058	0.02942	36.054	0.06912
36.141	0.00601	36.142	0.02945	36.138	0.06917
36.224	0.00601	36.223	0.02948	36.223	0.06922
36.306	0.00603	36.307	0.02951	36.305	0.06927
36.391	0.00604	36.393	0.02955	36.388	0.06933
36.474	0.00604	36.475	0.02958	36.473	0.06938
36.557	0.00606	36.557	0.02961	36.556	0.06943
36.641	0.00606	36.642	0.02964	36.639	0.06948
36.724	0.00607	36.725	0.02967	36.722	0.06953
36.807	0.00609	36.806	0.02971	36.805	0.06955
36.891	0.00609	36.891	0.02974	36.889	0.0696
36.974	0.0061	36.976	0.02977	36.973	0.06965
37.055	0.0061	37.058	0.02981	37.056	0.0697
37.141	0.00612	37.14	0.02984	37.139	0.06975
37.223	0.00613	37.226	0.02987	37.224	0.0698
37.307	0.00613	37.309	0.0299	37.306	0.06988
37.392	0.00614	37.389	0.02993	37.389	0.06993
37.475	0.00614	37.475	0.02997	37.474	0.06998
37.558	0.00616	37.56	0.03	37.555	0.07002
37.642	0.00617	37.641	0.03003	37.639	0.07007
37.724	0.00617	37.725	0.03006	37.724	0.07015
37.806	0.00617	37.81	0.0301	37.807	0.0702
37.893	0.00619	37.892	0.03013	37.89	0.07025
37.974	0.0062	37.974	0.03016	37.974	0.07033
38.058	0.0062	38.06	0.0302	38.055	0.07038
38.142	0.00622	38.143	0.03023	38.139	0.07042
38.224	0.00622	38.224	0.03026	38.224	0.07047
38.307	0.00623	38.309	0.03029	38.306	0.07052
38.393	0.00625	38.393	0.03032	38.39	0.07057
38.474	0.00625	38.476	0.03036	38.475	0.07065
38.558	0.00626	38.557	0.03039	38.556	0.0707
38.642	0.00628	38.644	0.03042	38.64	0.07075
38.725	0.00629	38.726	0.03045	38.725	0.0708
38.809	0.00629	38.808	0.03048	38.806	0.07085
38.893	0.0063	38.893	0.03051	38.89	0.0709
38.974	0.0063	38.977	0.03054	38.974	0.07095
39.058	0.00632	39.059	0.03057	39.057	0.071
39.143	0.00632	39.141	0.03059	39.14	0.07105
39.226	0.00633	39.227	0.03062	39.224	0.0711
39.308	0.00635	39.31	0.03067	39.305	0.07115
39.393	0.00635	39.392	0.0307	39.391	0.07118
39.475	0.00636	39.477	0.03072	39.475	0.07123
39.559	0.00636	39.56	0.03075	39.557	0.07128
39.643	0.00638	39.641	0.0308	39.64	0.07132
39.725	0.00639	39.726	0.03083	39.724	0.07137
39.808	0.00639	39.811	0.03086	39.807	0.07142
39.893	0.00639	39.893	0.03088	39.89	0.07147
39.976	0.00641	39.976	0.03093	39.975	0.07155
40.06	0.00641	40.061	0.03096	40.056	0.0716
40.143	0.00641	40.145	0.03099	40.14	0.07165
40.225	0.00642	40.225	0.03101	40.225	0.0717
40.309	0.00642	40.311	0.03104	40.308	0.07175
40.393	0.00642	40.395	0.03109	40.392	0.0718
40.476	0.00643	40.476	0.03112	40.475	0.07185
40.56	0.00643	40.559	0.03113	40.556	0.0719
40.644	0.00645	40.645	0.03117	40.64	0.07195
40.725	0.00645	40.727	0.0312	40.725	0.072
40.81	0.00646	40.811	0.03123	40.808	0.07205
40.894	0.00648	40.896	0.03126	40.891	0.0721
40.975	0.00648	40.977	0.03128	40.976	0.07215
41.06	0.00649	41.059	0.0313	41.057	0.0722
41.144	0.00649	41.144	0.03133	41.141	0.07225
41.226	0.00651	41.228	0.03136	41.227	0.0723
41.311	0.00652	41.311	0.03139	41.307	0.07235
41.394	0.00652	41.393	0.03142	41.391	0.0724
41.475	0.00654	41.478	0.03146	41.476	0.07245
41.56	0.00655	41.561	0.03148	41.559	0.0725
41.643	0.00655	41.643	0.03151	41.642	0.07255
41.726	0.00657	41.727	0.03154	41.725	0.0726
41.811	0.00657	41.812	0.03157	41.807	0.07265
41.895	0.00658	41.894	0.03159	41.891	0.0727
41.976	0.00658	41.977	0.03162	41.976	0.07275
42.061	0.00658	42.062	0.03165	42.059	0.0728
42.144	0.00659	42.145	0.03168	42.141	0.07285
42.226	0.00659	42.228	0.03171	42.226	0.0729
42.311	0.00661	42.312	0.03174	42.309	0.07295
42.394	0.00662	42.395	0.03178	42.392	0.07298
42.477	0.00662	42.477	0.03181	42.477	0.07303
42.561	0.00664	42.56	0.03184	42.559	0.0731
42.644	0.00664	42.646	0.03187	42.641	0.07315
42.726	0.00665	42.729	0.0319	42.726	0.0732
42.812	0.00667	42.811	0.03193	42.81	0.07325
42.894	0.00667	42.896	0.03196	42.893	0.0733
42.977	0.00668	42.979	0.03199	42.977	0.07335
43.062	0.0067	43.061	0.03201	43.058	0.0734
43.145	0.0067	43.145	0.03204	43.141	0.07343
43.226	0.00671	43.23	0.03207	43.227	0.0735
43.312	0.00672	43.312	0.0321	43.309	0.07355
43.394	0.00672	43.395	0.03213	43.393	0.0736
43.477	0.00674	43.479	0.03216	43.477	0.07365
43.562	0.00674	43.563	0.03219	43.559	0.0737
43.645	0.00675	43.646	0.03222	43.643	0.07375
43.727	0.00675	43.729	0.03225	43.728	0.07378
43.812	0.00677	43.813	0.03228	43.808	0.07383
43.894	0.00677	43.896	0.0323	43.892	0.07388
43.978	0.00678	43.979	0.03233	43.977	0.07393
44.062	0.0068	44.062	0.03236	44.06	0.07397
44.145	0.0068	44.146	0.03239	44.143	0.07402
44.227	0.00681	44.229	0.03242	44.227	0.07407
44.313	0.00681	44.313	0.03245	44.309	0.07412
44.395	0.00683	44.397	0.03248	44.393	0.07415
44.478	0.00684	44.48	0.03251	44.477	0.0742
44.563	0.00684	44.561	0.03254	44.56	0.07425
44.644	0.00686	44.647	0.03257	44.643	0.07428
44.728	0.00686	44.73	0.03259	44.728	0.07433
44.814	0.00687	44.812	0.03262	44.81	0.07438
44.896	0.00688	44.896	0.03265	44.894	0.07442
44.979	0.00688	44.981	0.03268	44.978	0.07445
45.063	0.0069	45.064	0.03271	45.06	0.0745
45.144	0.0069	45.147	0.03274	45.143	0.07455
45.228	0.00691	45.23	0.03277	45.228	0.0746
45.314	0.00693	45.313	0.0328	45.311	0.07463
45.396	0.00693	45.395	0.03283	45.395	0.07468
45.479	0.00694	45.48	0.03286	45.478	0.07473
45.563	0.00694	45.564	0.03288	45.559	0.07478
45.645	0.00696	45.646	0.03291	45.643	0.07482
45.73	0.00696	45.73	0.03294	45.728	0.07487
45.814	0.00697	45.815	0.03297	45.81	0.07492
45.896	0.00699	45.898	0.033	45.894	0.07497
45.979	0.007	45.979	0.03303	45.978	0.075
46.063	0.007	46.064	0.03306	46.06	0.07505
46.146	0.00701	46.149	0.03307	46.144	0.0751
46.23	0.00701	46.23	0.0331	46.229	0.07515
46.313	0.00703	46.314	0.03313	46.31	0.0752
46.395	0.00704	46.399	0.03316	46.394	0.07523
46.479	0.00704	46.481	0.03319	46.478	0.07527
46.564	0.00706	46.562	0.0332	46.562	0.07532
46.646	0.00706	46.648	0.03323	46.645	0.07537
46.73	0.00706	46.731	0.03326	46.728	0.07542
46.814	0.00707	46.813	0.03329	46.81	0.07545
46.895	0.00707	46.897	0.03332	46.894	0.0755
46.98	0.00709	46.982	0.03335	46.979	0.07555
47.065	0.0071	47.064	0.03338	47.062	0.0756
47.145	0.0071	47.147	0.03339	47.144	0.07563
47.23	0.00712	47.233	0.03342	47.229	0.07568
47.314	0.00712	47.315	0.03345	47.311	0.07572
47.397	0.00713	47.396	0.03348	47.395	0.07575
47.481	0.00713	47.482	0.03349	47.48	0.0758
47.564	0.00713	47.566	0.03352	47.561	0.07585
47.645	0.00714	47.647	0.03355	47.644	0.0759
47.731	0.00714	47.731	0.03358	47.73	0.07595
47.814	0.00714	47.816	0.03361	47.812	0.07598
47.897	0.00714	47.898	0.03364	47.896	0.07603
47.982	0.00716	47.981	0.03365	47.98	0.07605
48.065	0.00716	48.066	0.0337	48.061	0.0761
48.145	0.00717	48.149	0.03371	48.144	0.07613
48.231	0.00717	48.23	0.03374	48.23	0.07617
48.315	0.00719	48.315	0.03377	48.312	0.07622
48.397	0.00719	48.399	0.0338	48.395	0.07625
48.481	0.0072	48.482	0.03383	48.48	0.0763
48.564	0.00722	48.564	0.03386	48.561	0.07635
48.646	0.00722	48.65	0.03387	48.646	0.07638
48.732	0.00723	48.733	0.0339	48.73	0.07643
48.815	0.00723	48.813	0.03393	48.813	0.07648
48.897	0.00725	48.899	0.03396	48.896	0.0765
48.981	0.00725	48.985	0.03397	48.979	0.07655
49.064	0.00726	49.065	0.034	49.063	0.0766
49.147	0.00726	49.149	0.03403	49.147	0.07662
49.232	0.00728	49.235	0.03406	49.229	0.07667
49.316	0.00728	49.316	0.03407	49.311	0.0767
49.396	0.00729	49.398	0.0341	49.396	0.07675
49.482	0.00729	49.483	0.03413	49.48	0.07677
49.566	0.0073	49.566	0.03414	49.562	0.07683
49.646	0.0073	49.648	0.03417	49.646	0.07685
49.732	0.00732	49.733	0.0342	49.73	0.0769
49.816	0.00732	49.817	0.03423	49.812	0.07693
49.898	0.00732	49.899	0.03425	49.896	0.07698
49.982	0.00733	49.981	0.03428	49.981	0.07702
50.064	0.00733	50.067	0.0343	50.062	0.07705
50.147	0.00735	50.151	0.03432	50.146	0.0771
50.233	0.00735	50.232	0.03435	50.231	0.07712
50.316	0.00736	50.317	0.03438	50.313	0.07717
50.398	0.00736	50.401	0.03441	50.397	0.07722
50.483	0.00738	50.483	0.03442	50.481	0.07728
50.565	0.00738	50.565	0.03445	50.562	0.07733
50.648	0.00738	50.652	0.03449	50.646	0.07735
50.734	0.00739	50.734	0.03451	50.731	0.0774
50.815	0.00741	50.816	0.03454	50.813	0.07745
50.898	0.00741	50.901	0.03457	50.897	0.0775
50.983	0.00742	50.984	0.03459	50.981	0.07755
51.066	0.00742	51.065	0.03462	51.062	0.07757
51.149	0.00743	51.149	0.03464	51.147	0.07762
51.233	0.00743	51.235	0.03467	51.232	0.07765
51.315	0.00745	51.317	0.0347	51.314	0.0777
51.399	0.00745	51.399	0.03472	51.397	0.07773
51.483	0.00746	51.485	0.03475	51.481	0.07778
51.566	0.00746	51.568	0.03478	51.564	0.0778
51.649	0.00748	51.649	0.0348	51.648	0.07785
51.734	0.00749	51.734	0.03483	51.731	0.07788
51.816	0.00749	51.819	0.03486	51.812	0.07792
51.899	0.00749	51.9	0.03487	51.897	0.07795
51.984	0.00751	51.983	0.0349	51.981	0.07797
52.065	0.00752	52.069	0.03493	52.064	0.078
52.149	0.00752	52.151	0.03496	52.147	0.07805
52.234	0.00754	52.233	0.03499	52.232	0.0781
52.317	0.00755	52.319	0.035	52.314	0.07813
52.401	0.00757	52.401	0.03503	52.398	0.07815
52.484	0.00757	52.483	0.03506	52.483	0.0782
52.565	0.00758	52.567	0.03507	52.563	0.07825
52.649	0.00759	52.652	0.03509	52.647	0.0783
52.735	0.00759	52.735	0.03512	52.732	0.07833
52.816	0.00759	52.817	0.03514	52.815	0.07837
52.9	0.00761	52.902	0.03517	52.898	0.07842
52.985	0.00762	52.985	0.03519	52.982	0.07847
53.065	0.00762	53.068	0.03522	53.063	0.0785
53.15	0.00764	53.151	0.03525	53.147	0.07855
53.235	0.00764	53.236	0.03528	53.233	0.0786
53.316	0.00765	53.318	0.0353	53.315	0.07865
53.401	0.00765	53.4	0.03532	53.398	0.07868
53.484	0.00767	53.486	0.03535	53.482	0.07873
53.567	0.00767	53.569	0.03538	53.563	0.07878
53.652	0.00768	53.652	0.03541	53.649	0.0788
53.735	0.00768	53.736	0.03542	53.733	0.07885
53.816	0.0077	53.819	0.03545	53.816	0.07887
53.901	0.0077	53.901	0.03548	53.898	0.0789
53.984	0.00771	53.983	0.03551	53.982	0.07895
54.066	0.00771	54.069	0.03552	54.065	0.07897
54.152	0.00772	54.152	0.03555	54.149	0.07903
54.235	0.00772	54.235	0.03558	54.232	0.07905
54.316	0.00774	54.319	0.03561	54.314	0.0791
54.402	0.00774	54.403	0.03564	54.399	0.07913
54.485	0.00775	54.485	0.03565	54.483	0.07918
54.567	0.00775	54.568	0.03568	54.566	0.0792
54.652	0.00777	54.653	0.03571	54.649	0.07923
54.735	0.00777	54.736	0.03574	54.733	0.07927
54.818	0.00778	54.819	0.03575	54.815	0.0793
54.902	0.0078	54.903	0.03578	54.899	0.07935
54.985	0.0078	54.987	0.0358	54.983	0.07937
55.067	0.0078	55.069	0.03583	55.065	0.07942
55.153	0.00781	55.152	0.03586	55.149	0.07945
55.235	0.00783	55.236	0.03588	55.234	0.07948
55.317	0.00783	55.32	0.03591	55.316	0.07953
55.403	0.00783	55.402	0.03593	55.4	0.07958
55.486	0.00783	55.486	0.03596	55.484	0.07963
55.567	0.00784	55.57	0.03599	55.564	0.07967
55.653	0.00784	55.653	0.036	55.649	0.0797
55.735	0.00784	55.736	0.03603	55.734	0.07975
55.818	0.00784	55.821	0.03606	55.816	0.07977
55.903	0.00786	55.903	0.03607	55.9	0.07982
55.985	0.00786	55.985	0.0361	55.984	0.07987
56.067	0.00787	56.07	0.03612	56.065	0.0799
56.153	0.00787	56.154	0.03614	56.15	0.07993
56.236	0.00788	56.235	0.03617	56.235	0.07998
56.319	0.0079	56.32	0.0362	56.315	0.08003
56.402	0.0079	56.405	0.03623	56.4	0.08005
56.486	0.00791	56.487	0.03625	56.484	0.0801
56.568	0.00791	56.57	0.03628	56.567	0.08015
56.654	0.00793	56.654	0.0363	56.651	0.08017
56.736	0.00794	56.737	0.03632	56.734	0.08022
56.818	0.00794	56.819	0.03635	56.815	0.08025
56.903	0.00796	56.904	0.03638	56.9	0.0803
56.986	0.00796	56.989	0.03641	56.984	0.08032
57.069	0.00797	57.071	0.03642	57.067	0.08038
57.154	0.00797	57.154	0.03645	57.15	0.0804
57.237	0.00797	57.238	0.03648	57.234	0.08043
57.319	0.00799	57.321	0.03649	57.316	0.08048
57.404	0.008	57.402	0.03652	57.401	0.0805
57.485	0.008	57.488	0.03654	57.485	0.08055
57.569	0.00801	57.572	0.03657	57.566	0.08057
57.654	0.00801	57.653	0.03659	57.651	0.08062
57.736	0.00803	57.737	0.03661	57.735	0.08065
57.819	0.00803	57.823	0.03664	57.817	0.0807
57.904	0.00804	57.905	0.03667	57.902	0.08072
57.986	0.00804	57.986	0.03668	57.985	0.08078
58.07	0.00806	58.072	0.03671	58.066	0.08083
58.155	0.00806	58.155	0.03672	58.151	0.08085
58.236	0.00807	58.237	0.03675	58.235	0.0809
58.32	0.00807	58.321	0.03677	58.317	0.08093
58.404	0.00809	58.406	0.0368	58.401	0.08098
58.487	0.00809	58.489	0.03681	58.485	0.081
58.57	0.0081	58.571	0.03684	58.566	0.08102
58.654	0.0081	58.656	0.03687	58.651	0.08107
58.736	0.00812	58.739	0.03688	58.736	0.0811
58.82	0.00812	58.819	0.03691	58.817	0.08115
58.905	0.00813	58.906	0.03694	58.901	0.08117
58.987	0.00813	58.989	0.03696	58.985	0.0812
59.071	0.00814	59.07	0.03699	59.068	0.08125
59.155	0.00814	59.155	0.037	59.152	0.0813
59.236	0.00816	59.24	0.03703	59.235	0.08133
59.321	0.00816	59.323	0.03706	59.317	0.08138
59.405	0.00817	59.404	0.03707	59.401	0.0814
59.486	0.00817	59.49	0.0371	59.486	0.08145
59.571	0.00819	59.573	0.03713	59.568	0.08147
59.655	0.00819	59.654	0.03714	59.651	0.08152
59.737	0.0082	59.738	0.03717	59.736	0.08155
59.822	0.0082	59.824	0.0372	59.817	0.08157
59.904	0.0082	59.906	0.03723	59.902	0.08162
59.986	0.00822	59.988	0.03725	59.987	0.08165
60.071	0.00822	60.074	0.03728	60.068	0.08168
60.155	0.00823	60.157	0.0373	60.152	0.08173
60.237	0.00823	60.237	0.03732	60.236	0.08178
60.322	0.00823	60.323	0.03735	60.319	0.0818
60.405	0.00825	60.408	0.03736	60.403	0.08183
60.486	0.00825	60.488	0.03739	60.486	0.08187
60.572	0.00826	60.572	0.03741	60.567	0.08192
60.656	0.00826	60.658	0.03743	60.652	0.08195
60.738	0.00826	60.739	0.03745	60.736	0.082
60.823	0.00828	60.821	0.03748	60.818	0.08205
60.905	0.00828	60.908	0.03749	60.902	0.08207
60.987	0.00829	60.99	0.03752	60.987	0.08213
61.072	0.00829	61.071	0.03755	61.067	0.08215
61.156	0.0083	61.157	0.03757	61.153	0.08218
61.238	0.0083	61.241	0.03759	61.238	0.08223
61.322	0.0083	61.323	0.03762	61.318	0.08225
61.405	0.00832	61.406	0.03764	61.403	0.08228
61.488	0.00832	61.491	0.03767	61.487	0.08232
61.573	0.00833	61.574	0.03768	61.569	0.08235
61.657	0.00833	61.655	0.03771	61.653	0.08237
61.737	0.00835	61.74	0.03772	61.737	0.08242
61.822	0.00835	61.825	0.03775	61.818	0.08245
61.906	0.00836	61.906	0.03777	61.902	0.08247
61.987	0.00836	61.989	0.0378	61.987	0.08252
62.074	0.00836	62.075	0.03783	62.069	0.08255
62.156	0.00838	62.158	0.03784	62.153	0.0826
62.239	0.00838	62.24	0.03787	62.238	0.08263
62.323	0.00839	62.325	0.03788	62.319	0.08265
62.405	0.00839	62.408	0.03791	62.403	0.0827
62.488	0.00839	62.489	0.03794	62.488	0.08275
62.574	0.00841	62.572	0.03796	62.569	0.08277
62.656	0.00841	62.659	0.03799	62.653	0.0828
62.738	0.00841	62.741	0.03801	62.738	0.08285
62.824	0.00842	62.823	0.03803	62.82	0.0829
62.907	0.00842	62.909	0.03806	62.905	0.08292
62.989	0.00842	62.992	0.03807	62.988	0.08298
63.074	0.00843	63.073	0.03809	63.069	0.08303
63.156	0.00843	63.158	0.03812	63.153	0.08305
63.239	0.00845	63.243	0.03813	63.238	0.0831
63.325	0.00845	63.324	0.03816	63.32	0.08315
63.407	0.00845	63.407	0.03817	63.404	0.08318
63.489	0.00846	63.492	0.0382	63.488	0.08322
63.574	0.00846	63.575	0.03823	63.569	0.08327
63.656	0.00846	63.657	0.03825	63.654	0.0833
63.74	0.00848	63.743	0.03828	63.739	0.08335
63.824	0.00848	63.825	0.0383	63.82	0.08337
63.907	0.00848	63.907	0.03832	63.904	0.08343
63.99	0.00848	63.991	0.03835	63.989	0.08345
64.074	0.00849	64.075	0.03836	64.07	0.0835
64.157	0.00851	64.158	0.03839	64.155	0.08353
64.24	0.00851	64.241	0.03842	64.238	0.08358
64.325	0.00852	64.325	0.03845	64.319	0.0836
64.406	0.00852	64.409	0.03846	64.404	0.08365
64.49	0.00854	64.492	0.03849	64.488	0.08367
64.575	0.00854	64.575	0.03852	64.57	0.0837
64.658	0.00854	64.66	0.03854	64.655	0.08375
64.741	0.00855	64.742	0.03857	64.739	0.08377
64.825	0.00855	64.824	0.03858	64.82	0.08382
64.906	0.00857	64.909	0.03861	64.905	0.08385
64.99	0.00857	64.993	0.03864	64.99	0.0839
65.075	0.00858	65.076	0.03865	65.07	0.08393
65.157	0.00858	65.16	0.03868	65.155	0.08395
65.241	0.00858	65.243	0.0387	65.239	0.084
65.325	0.00859	65.325	0.03872	65.321	0.08403
65.406	0.00859	65.408	0.03874	65.406	0.08407
65.491	0.00861	65.493	0.03877	65.488	0.08412
65.576	0.00862	65.576	0.03878	65.57	0.08415
65.657	0.00862	65.659	0.03881	65.655	0.08417
65.741	0.00862	65.743	0.03884	65.739	0.08422
65.826	0.00864	65.827	0.03886	65.821	0.08427
65.907	0.00864	65.909	0.03887	65.905	0.0843
65.992	0.00865	65.992	0.0389	65.99	0.08433
66.075	0.00865	66.076	0.03891	66.07	0.08438
66.158	0.00865	66.16	0.03894	66.155	0.0844
66.241	0.00867	66.242	0.03896	66.241	0.08443
66.325	0.00867	66.326	0.03899	66.321	0.08448
66.407	0.00868	66.411	0.03901	66.406	0.0845
66.493	0.00868	66.494	0.03903	66.489	0.08455
66.576	0.0087	66.576	0.03906	66.572	0.0846
66.657	0.0087	66.66	0.03907	66.656	0.08462
66.742	0.00871	66.744	0.0391	66.739	0.08467
66.826	0.00871	66.825	0.03912	66.821	0.0847
66.907	0.00871	66.91	0.03914	66.905	0.08475
66.993	0.00872	66.994	0.03916	66.989	0.08478
67.076	0.00872	67.077	0.03919	67.072	0.08483
67.158	0.00874	67.16	0.0392	67.156	0.08485
67.243	0.00874	67.244	0.03923	67.24	0.0849
67.326	0.00875	67.328	0.03925	67.321	0.08493
67.407	0.00875	67.409	0.03928	67.406	0.08495
67.493	0.00877	67.495	0.03929	67.491	0.085
67.576	0.00878	67.578	0.03932	67.571	0.08502
67.658	0.00878	67.659	0.03933	67.656	0.08507
67.744	0.0088	67.744	0.03935	67.74	0.0851
67.827	0.0088	67.828	0.03938	67.823	0.08515
67.908	0.0088	67.911	0.03941	67.908	0.08518
67.993	0.00881	67.993	0.03942	67.99	0.08523
68.076	0.00883	68.078	0.03945	68.072	0.08528
68.158	0.00883	68.161	0.03946	68.156	0.0853
68.244	0.00884	68.243	0.03948	68.241	0.08535
68.326	0.00884	68.327	0.03951	68.323	0.08538
68.408	0.00884	68.412	0.03952	68.407	0.08542
68.493	0.00886	68.495	0.03954	68.491	0.08545
68.576	0.00886	68.578	0.03957	68.572	0.08547
68.659	0.00886	68.661	0.03958	68.657	0.08552
68.743	0.00886	68.745	0.03959	68.742	0.08555
68.827	0.00887	68.826	0.03962	68.822	0.0856
68.909	0.00888	68.912	0.03964	68.907	0.08563
68.995	0.00888	68.996	0.03967	68.991	0.08568
69.077	0.00888	69.077	0.03968	69.073	0.0857
69.158	0.0089	69.161	0.03971	69.157	0.08575
69.244	0.0089	69.246	0.03972	69.24	0.0858
69.326	0.00891	69.329	0.03974	69.323	0.08583
69.409	0.00891	69.41	0.03977	69.407	0.08587
69.495	0.00891	69.496	0.03978	69.491	0.08592
69.578	0.00893	69.579	0.03981	69.573	0.08595
69.66	0.00893	69.661	0.03983	69.658	0.08597
69.744	0.00893	69.745	0.03986	69.741	0.08602
69.826	0.00894	69.83	0.03987	69.823	0.08608
69.909	0.00894	69.912	0.0399	69.908	0.0861
69.995	0.00896	69.994	0.03991	69.992	0.08615
70.078	0.00896	70.08	0.03994	70.073	0.08618
70.16	0.00897	70.163	0.03996	70.158	0.08623
70.245	0.00897	70.243	0.03997	70.241	0.08627
70.327	0.00899	70.33	0.03999	70.324	0.0863
70.41	0.00899	70.413	0.04001	70.409	0.08635
70.495	0.00899	70.495	0.04003	70.492	0.08637
70.577	0.009	70.578	0.04006	70.573	0.08642
70.66	0.009	70.664	0.04009	70.657	0.08645
70.745	0.00901	70.747	0.0401	70.742	0.08647
70.828	0.00901	70.828	0.04013	70.824	0.08653
70.911	0.00901	70.914	0.04014	70.909	0.08658
70.995	0.00903	70.997	0.04017	70.992	0.08663
71.077	0.00903	71.078	0.04019	71.074	0.08665
71.161	0.00904	71.162	0.04022	71.158	0.08668
71.245	0.00904	71.248	0.04023	71.242	0.08672
71.328	0.00906	71.33	0.04026	71.324	0.08675
71.411	0.00906	71.412	0.04028	71.408	0.08677
71.496	0.00907	71.498	0.04029	71.492	0.08682
71.577	0.00907	71.581	0.04032	71.574	0.08685
71.661	0.00907	71.661	0.04033	71.659	0.0869
71.746	0.00909	71.747	0.04036	71.742	0.08692
71.827	0.00909	71.831	0.04038	71.824	0.08698
71.911	0.00909	71.913	0.04041	71.908	0.087
71.996	0.0091	71.996	0.04042	71.992	0.08705
72.078	0.0091	72.081	0.04043	72.075	0.08708
72.162	0.00912	72.164	0.04046	72.159	0.0871
72.245	0.00912	72.246	0.04049	72.243	0.08715
72.327	0.00912	72.332	0.04051	72.324	0.08717
72.411	0.00913	72.414	0.04052	72.409	0.08722
72.496	0.00913	72.495	0.04055	72.493	0.08725
72.579	0.00914	72.58	0.04057	72.574	0.08727
72.663	0.00914	72.664	0.04059	72.659	0.08732
72.747	0.00916	72.747	0.04061	72.743	0.08735
72.827	0.00916	72.829	0.04064	72.825	0.0874
72.913	0.00917	72.915	0.04065	72.91	0.08743
72.997	0.00917	72.998	0.04067	72.993	0.08748
73.078	0.00919	73.08	0.0407	73.074	0.0875
73.162	0.00919	73.164	0.04071	73.159	0.08753
73.246	0.0092	73.249	0.04074	73.244	0.08758
73.328	0.00922	73.33	0.04075	73.326	0.0876
73.413	0.00922	73.413	0.04078	73.41	0.08765
73.496	0.00923	73.499	0.0408	73.494	0.08767
73.578	0.00923	73.582	0.04081	73.574	0.08772
73.663	0.00925	73.664	0.04084	73.659	0.08775
73.746	0.00925	73.749	0.04086	73.744	0.08777
73.829	0.00925	73.832	0.04088	73.825	0.0878
73.914	0.00926	73.913	0.0409	73.91	0.08785
73.997	0.00926	73.997	0.04093	73.994	0.08788
74.078	0.00928	74.082	0.04094	74.076	0.0879
74.164	0.00928	74.165	0.04097	74.16	0.08795
74.246	0.00929	74.248	0.04099	74.244	0.08798
74.328	0.00929	74.333	0.041	74.325	0.088
74.414	0.0093	74.415	0.04103	74.41	0.08805
74.497	0.0093	74.497	0.04104	74.494	0.08807
74.579	0.00932	74.581	0.04107	74.576	0.0881
74.664	0.00932	74.666	0.04109	74.66	0.08815
74.746	0.00932	74.748	0.04112	74.744	0.08817
74.828	0.00933	74.831	0.04113	74.825	0.0882
74.914	0.00933	74.916	0.04116	74.911	0.08822
74.997	0.00933	74.999	0.04117	74.994	0.08828
75.079	0.00935	75.081	0.04119	75.076	0.0883
75.165	0.00935	75.166	0.04122	75.16	0.08833
75.247	0.00936	75.249	0.04123	75.244	0.08838
75.329	0.00936	75.331	0.04126	75.327	0.0884
75.415	0.00938	75.415	0.04128	75.411	0.08843
75.497	0.00938	75.499	0.04129	75.494	0.08847
75.58	0.00939	75.582	0.04132	75.576	0.0885
75.665	0.00939	75.665	0.04133	75.66	0.08855
75.748	0.00939	75.749	0.04135	75.745	0.08857
75.83	0.00941	75.833	0.04138	75.827	0.08862
75.915	0.00941	75.917	0.04139	75.911	0.08867
75.997	0.00942	75.998	0.04141	75.995	0.0887
76.08	0.00942	76.083	0.04143	76.076	0.08875
76.164	0.00943	76.167	0.04145	76.161	0.08878
76.248	0.00945	76.247	0.04146	76.246	0.08883
76.33	0.00945	76.333	0.04149	76.327	0.08885
76.415	0.00945	76.417	0.04151	76.411	0.08888
76.498	0.00945	76.499	0.04154	76.495	0.08892
76.58	0.00946	76.583	0.04155	76.578	0.08897
76.666	0.00946	76.666	0.04157	76.662	0.089
76.747	0.00948	76.749	0.04159	76.745	0.08902
76.83	0.00948	76.831	0.04161	76.827	0.08907
76.916	0.00949	76.917	0.04164	76.911	0.0891
76.999	0.00949	77.001	0.04165	76.995	0.08912
77.082	0.00951	77.083	0.04168	77.078	0.08918
77.166	0.00951	77.167	0.0417	77.162	0.0892
77.247	0.00952	77.251	0.04172	77.246	0.08923
77.331	0.00952	77.333	0.04174	77.327	0.08925
77.416	0.00954	77.416	0.04175	77.412	0.08928
77.498	0.00954	77.5	0.04178	77.496	0.08933
77.581	0.00954	77.584	0.0418	77.577	0.08935
77.666	0.00955	77.667	0.04181	77.662	0.0894
77.747	0.00955	77.75	0.04184	77.746	0.08942
77.832	0.00955	77.834	0.04186	77.828	0.08945
77.917	0.00957	77.917	0.04188	77.913	0.0895
77.998	0.00957	78	0.0419	77.996	0.08955
78.082	0.00958	78.084	0.04193	78.077	0.08958
78.166	0.00959	78.167	0.04194	78.162	0.0896
78.249	0.00959	78.249	0.04196	78.246	0.08965
78.333	0.00959	78.333	0.04199	78.328	0.0897
78.416	0.00959	78.417	0.042	78.412	0.08973
78.497	0.00961	78.501	0.04201	78.497	0.08975
78.582	0.00961	78.583	0.04204	78.577	0.0898
78.666	0.00961	78.669	0.04206	78.663	0.08982
78.749	0.00962	78.752	0.04207	78.747	0.08987
78.833	0.00962	78.833	0.0421	78.828	0.0899
78.917	0.00962	78.918	0.04212	78.913	0.08992
78.998	0.00962	79.002	0.04214	78.996	0.08997
79.083	0.00964	79.083	0.04217	79.079	0.09003
79.167	0.00964	79.167	0.04219	79.164	0.09005
79.248	0.00965	79.253	0.0422	79.246	0.09008
79.333	0.00965	79.335	0.04223	79.327	0.09013
79.417	0.00967	79.417	0.04225	79.413	0.09018
79.498	0.00967	79.502	0.04228	79.496	0.0902
79.584	0.00968	79.585	0.04229	79.58	0.09023
79.666	0.00968	79.666	0.04232	79.663	0.09027
79.748	0.00968	79.751	0.04233	79.747	0.0903
79.833	0.0097	79.836	0.04236	79.828	0.09032
79.917	0.00971	79.918	0.04238	79.914	0.09035
79.999	0.00971	80.001	0.04239	79.998	0.09037
80.084	0.00971	80.086	0.04242	80.079	0.09042
80.167	0.00972	80.169	0.04243	80.163	0.09045
80.248	0.00972	80.249	0.04246	80.247	0.09048
80.334	0.00974	80.335	0.04248	80.33	0.0905
80.417	0.00974	80.42	0.04251	80.414	0.09055
80.499	0.00974	80.501	0.04252	80.497	0.09058
80.585	0.00975	80.585	0.04254	80.578	0.09063
80.667	0.00975	80.67	0.04257	80.664	0.09065
80.749	0.00975	80.753	0.04259	80.748	0.09067
80.834	0.00977	80.834	0.04261	80.829	0.09072
80.917	0.00977	80.92	0.04262	80.914	0.09075
81	0.00977	81.003	0.04264	80.998	0.0908
81.083	0.00977	81.084	0.04267	81.078	0.09082
81.167	0.00977	81.169	0.04268	81.164	0.09085
81.249	0.00977	81.253	0.0427	81.248	0.0909
81.335	0.00978	81.336	0.04272	81.33	0.09095
81.418	0.00978	81.417	0.04274	81.414	0.09098
81.499	0.00978	81.504	0.04277	81.498	0.091
81.585	0.0098	81.587	0.04278	81.58	0.09105
81.667	0.0098	81.667	0.04281	81.665	0.09108
81.75	0.00981	81.753	0.04283	81.748	0.09112
81.835	0.00981	81.837	0.04286	81.829	0.09115
81.918	0.00983	81.919	0.04287	81.914	0.09117
82.001	0.00983	82.002	0.04288	81.998	0.09122
82.085	0.00984	82.087	0.0429	82.08	0.09125
82.167	0.00984	82.17	0.04293	82.165	0.09127
82.25	0.00984	82.252	0.04294	82.249	0.09132
82.336	0.00986	82.337	0.04297	82.33	0.09135
82.418	0.00986	82.42	0.04299	82.415	0.09138
82.501	0.00987	82.501	0.04301	82.499	0.0914
82.585	0.00987	82.586	0.04303	82.58	0.09145
82.668	0.00987	82.671	0.04306	82.665	0.09148
82.751	0.00988	82.754	0.04307	82.749	0.09153
82.836	0.0099	82.835	0.0431	82.831	0.09155
82.918	0.0099	82.921	0.04312	82.916	0.09157
83.001	0.0099	83.004	0.04314	82.999	0.09162
83.086	0.00991	83.085	0.04316	83.079	0.09165
83.169	0.00991	83.17	0.04317	83.165	0.09167
83.252	0.00993	83.256	0.0432	83.249	0.09172
83.336	0.00993	83.337	0.04322	83.331	0.09175
83.417	0.00994	83.419	0.04325	83.416	0.0918
83.501	0.00994	83.505	0.04326	83.499	0.09185
83.586	0.00996	83.587	0.04329	83.58	0.09188
83.669	0.00996	83.67	0.0433	83.666	0.0919
83.752	0.00997	83.756	0.04332	83.75	0.09195
83.836	0.00997	83.837	0.04335	83.831	0.09198
83.918	0.00999	83.919	0.04336	83.916	0.092
84.002	0.00999	84.004	0.04338	83.999	0.09205
84.087	0.01	84.088	0.04341	84.082	0.09207
84.168	0.01	84.171	0.04343	84.166	0.0921
84.252	0.01	84.253	0.04345	84.249	0.09215
84.337	0.01001	84.339	0.04346	84.331	0.09217
84.419	0.01003	84.422	0.04348	84.415	0.0922
84.503	0.01003	84.503	0.04351	84.5	0.09225
84.586	0.01004	84.587	0.04352	84.582	0.09228
84.667	0.01004	84.672	0.04354	84.666	0.0923
84.752	0.01006	84.755	0.04355	84.75	0.09235
84.837	0.01006	84.837	0.04357	84.83	0.09238
84.92	0.01006	84.922	0.04359	84.916	0.0924
85.003	0.01007	85.005	0.04361	85	0.09243
85.087	0.01009	85.088	0.04362	85.081	0.09247
85.167	0.01009	85.173	0.04365	85.166	0.0925
85.253	0.01009	85.255	0.04367	85.25	0.09252
85.337	0.0101	85.337	0.04368	85.332	0.09257
85.42	0.0101	85.421	0.04371	85.417	0.0926
85.503	0.0101	85.505	0.04372	85.5	0.09262
85.587	0.01012	85.588	0.04374	85.581	0.09268
85.669	0.01012	85.671	0.04377	85.667	0.0927
85.754	0.01012	85.755	0.04378	85.75	0.09273
85.837	0.01013	85.84	0.0438	85.832	0.09278
85.919	0.01013	85.921	0.04383	85.917	0.0928
86.003	0.01013	86.005	0.04384	86.001	0.09283
86.087	0.01013	86.09	0.04386	86.081	0.09287
86.169	0.01013	86.172	0.04387	86.167	0.0929
86.254	0.01014	86.255	0.04388	86.251	0.09292
86.338	0.01014	86.34	0.04391	86.333	0.09297
86.419	0.01014	86.423	0.04393	86.417	0.093
86.504	0.01016	86.506	0.04394	86.501	0.09305
86.588	0.01016	86.589	0.04396	86.583	0.09307
86.669	0.01016	86.673	0.04399	86.668	0.0931
86.754	0.01017	86.756	0.044	86.751	0.09315
86.838	0.01019	86.838	0.04401	86.832	0.09318
86.92	0.01019	86.923	0.04404	86.917	0.0932
87.005	0.01019	87.006	0.04406	87.001	0.09323
87.087	0.0102	87.089	0.04409	87.083	0.09328
87.169	0.0102	87.173	0.0441	87.168	0.0933
87.255	0.01022	87.257	0.04412	87.251	0.09332
87.338	0.01022	87.34	0.04413	87.332	0.09335
87.419	0.01022	87.421	0.04416	87.417	0.09337
87.505	0.01022	87.507	0.04417	87.502	0.09342
87.588	0.01023	87.59	0.04419	87.583	0.09345
87.669	0.01023	87.671	0.0442	87.668	0.09347
87.755	0.01023	87.757	0.04423	87.752	0.0935
87.837	0.01023	87.841	0.04425	87.833	0.09352
87.921	0.01025	87.924	0.04426	87.919	0.09355
88.005	0.01025	88.007	0.04429	88.001	0.0936
88.088	0.01025	88.091	0.04432	88.082	0.09363
88.17	0.01026	88.173	0.04433	88.168	0.09365
88.255	0.01026	88.255	0.04435	88.252	0.09368
88.338	0.01028	88.341	0.04438	88.334	0.0937
88.421	0.01028	88.425	0.04439	88.419	0.09375
88.505	0.01029	88.507	0.04442	88.502	0.09377
88.588	0.01029	88.59	0.04443	88.582	0.09382
88.671	0.0103	88.675	0.04446	88.668	0.09385
88.756	0.0103	88.757	0.04448	88.753	0.09387
88.839	0.0103	88.839	0.04449	88.835	0.0939
88.921	0.0103	88.924	0.04452	88.918	0.09395
89.006	0.01032	89.008	0.04454	89.002	0.09398
89.088	0.01032	89.09	0.04455	89.084	0.094
89.171	0.01032	89.174	0.04458	89.169	0.09405
89.256	0.01033	89.259	0.04459	89.252	0.09408
89.339	0.01033	89.341	0.04461	89.333	0.09413
89.422	0.01035	89.423	0.04464	89.419	0.09415
89.506	0.01036	89.508	0.04465	89.502	0.09418
89.587	0.01036	89.592	0.04468	89.584	0.09422
89.671	0.01038	89.673	0.0447	89.669	0.09425
89.757	0.01038	89.758	0.04471	89.753	0.09427
89.839	0.01039	89.842	0.04474	89.834	0.09432
89.922	0.01039	89.924	0.04475	89.919	0.09435
90.007	0.01041	90.007	0.04478	90.004	0.09437
90.088	0.01041	90.093	0.0448	90.084	0.0944
90.172	0.01042	90.176	0.04483	90.169	0.09443
90.257	0.01043	90.256	0.04484	90.253	0.09448
90.338	0.01043	90.341	0.04487	90.335	0.0945
90.422	0.01045	90.426	0.04488	90.42	0.09453
90.506	0.01045	90.507	0.0449	90.503	0.09458
90.59	0.01046	90.591	0.04493	90.583	0.0946
90.673	0.01046	90.677	0.04494	90.669	0.09463
90.757	0.01048	90.759	0.04497	90.753	0.09465
90.839	0.01048	90.841	0.04499	90.836	0.0947
90.923	0.01049	90.926	0.045	90.92	0.09472
91.007	0.01051	91.009	0.04501	91.003	0.09477
91.09	0.01051	91.09	0.04504	91.084	0.0948
91.174	0.01051	91.175	0.04506	91.17	0.09482
91.257	0.01052	91.259	0.04507	91.253	0.09488
91.339	0.01052	91.342	0.0451	91.336	0.0949
91.424	0.01052	91.424	0.04512	91.42	0.09493
91.507	0.01054	91.51	0.04514	91.503	0.09498
91.589	0.01054	91.593	0.04516	91.585	0.095
91.674	0.01054	91.673	0.04517	91.671	0.09505
91.757	0.01055	91.759	0.04519	91.754	0.09507
91.84	0.01055	91.845	0.04522	91.835	0.09512
91.924	0.01057	91.925	0.04523	91.92	0.09515
92.007	0.01057	92.009	0.04526	92.003	0.09517
92.089	0.01057	92.095	0.04528	92.086	0.0952
92.174	0.01057	92.176	0.0453	92.17	0.09522
92.257	0.01058	92.257	0.04532	92.254	0.09527
92.34	0.01058	92.343	0.04535	92.335	0.0953
92.425	0.01059	92.427	0.04536	92.421	0.09533
92.508	0.01059	92.508	0.04538	92.504	0.09535
92.589	0.01061	92.593	0.04541	92.586	0.09538
92.674	0.01061	92.677	0.04542	92.671	0.0954
92.759	0.01062	92.76	0.04543	92.754	0.09545
92.84	0.01062	92.842	0.04546	92.836	0.09548
92.925	0.01062	92.928	0.04549	92.921	0.0955
93.007	0.01064	93.011	0.04551	93.004	0.09555
93.089	0.01064	93.091	0.04554	93.085	0.09557
93.175	0.01065	93.177	0.04555	93.17	0.0956
93.258	0.01067	93.262	0.04557	93.254	0.09562
93.34	0.01067	93.342	0.04559	93.336	0.09567
93.424	0.01068	93.426	0.04561	93.422	0.0957
93.508	0.01068	93.511	0.04562	93.505	0.09572
93.59	0.0107	93.594	0.04564	93.585	0.09575
93.676	0.0107	93.676	0.04567	93.671	0.0958
93.759	0.01071	93.762	0.04568	93.755	0.09583
93.84	0.01071	93.844	0.0457	93.836	0.09585
93.926	0.01072	93.925	0.04572	93.921	0.09588
94.008	0.01074	94.009	0.04574	94.004	0.09593
94.091	0.01074	94.095	0.04575	94.086	0.09595
94.175	0.01074	94.177	0.04578	94.172	0.09597
94.259	0.01075	94.259	0.0458	94.255	0.09602
94.341	0.01075	94.345	0.04581	94.336	0.09605
94.426	0.01075	94.428	0.04584	94.422	0.09607
94.508	0.01075	94.509	0.04586	94.504	0.09612
94.59	0.01077	94.595	0.04587	94.587	0.09615
94.676	0.01078	94.679	0.04588	94.672	0.09618
94.759	0.01078	94.76	0.04591	94.755	0.09623
94.841	0.01078	94.843	0.04593	94.837	0.09625
94.926	0.0108	94.929	0.04594	94.922	0.09628
95.009	0.0108	95.011	0.04596	95.005	0.09633
95.091	0.01081	95.093	0.04599	95.087	0.09635
95.177	0.01081	95.179	0.046	95.172	0.09638
95.258	0.01083	95.261	0.04601	95.256	0.09642
95.342	0.01083	95.344	0.04604	95.338	0.09645
95.427	0.01084	95.428	0.04606	95.423	0.0965
95.509	0.01084	95.512	0.04607	95.505	0.09652
95.592	0.01086	95.594	0.0461	95.587	0.09657
95.676	0.01087	95.677	0.04612	95.672	0.0966
95.759	0.01087	95.763	0.04613	95.755	0.09663
95.842	0.01087	95.845	0.04616	95.838	0.09665
95.926	0.01087	95.928	0.04617	95.923	0.0967
96.009	0.01088	96.011	0.04619	96.006	0.09673
96.092	0.01088	96.096	0.0462	96.087	0.09675
96.177	0.0109	96.178	0.04623	96.172	0.09678
96.259	0.0109	96.26	0.04625	96.257	0.09683
96.343	0.0109	96.346	0.04626	96.338	0.09685
96.427	0.01091	96.429	0.04628	96.423	0.09687
96.509	0.01091	96.512	0.0463	96.505	0.09692
96.593	0.01091	96.596	0.04632	96.588	0.09695
96.678	0.01093	96.68	0.04635	96.673	0.097
96.76	0.01093	96.761	0.04636	96.756	0.09702
96.844	0.01094	96.844	0.04638	96.838	0.09708
96.927	0.01094	96.93	0.04641	96.922	0.0971
97.008	0.01096	97.012	0.04642	97.006	0.09715
97.093	0.01096	97.095	0.04643	97.088	0.09718
97.177	0.01097	97.18	0.04646	97.174	0.0972
97.26	0.01099	97.263	0.04648	97.257	0.09725
97.344	0.01099	97.346	0.04651	97.337	0.09727
97.428	0.01099	97.428	0.04652	97.423	0.0973
97.508	0.011	97.514	0.04654	97.507	0.09732
97.594	0.011	97.596	0.04657	97.588	0.09735
97.679	0.01101	97.678	0.04658	97.673	0.0974
97.76	0.01101	97.763	0.04661	97.756	0.09742
97.844	0.01101	97.847	0.04662	97.839	0.09747
97.928	0.01103	97.929	0.04664	97.924	0.0975
98.01	0.01103	98.013	0.04665	98.007	0.09755
98.095	0.01103	98.097	0.04668	98.088	0.09758
98.178	0.01104	98.179	0.0467	98.173	0.0976
98.259	0.01104	98.262	0.04671	98.257	0.09765
98.344	0.01106	98.346	0.04674	98.339	0.09768
98.428	0.01106	98.43	0.04675	98.425	0.0977
98.51	0.01106	98.513	0.04677	98.508	0.09775
98.595	0.01106	98.596	0.0468	98.588	0.09777
98.679	0.01107	98.681	0.04681	98.673	0.0978
98.76	0.01107	98.764	0.04683	98.758	0.09782
98.845	0.01107	98.845	0.04686	98.84	0.09787
98.928	0.01109	98.931	0.04687	98.925	0.0979
99.01	0.01109	99.014	0.04688	99.006	0.09795
99.095	0.0111	99.095	0.04691	99.089	0.09798
99.179	0.0111	99.18	0.04693	99.174	0.098
99.26	0.01112	99.265	0.04696	99.258	0.09803
99.346	0.01112	99.348	0.04697	99.339	0.09805
99.428	0.01113	99.43	0.04699	99.423	0.0981
99.51	0.01113	99.514	0.04701	99.507	0.09813
99.595	0.01114	99.597	0.04703	99.59	0.09817
99.678	0.01114	99.679	0.04706	99.675	0.0982
99.76	0.01116	99.764	0.04707	99.758	0.09825
99.846	0.01116	99.849	0.0471	99.839	0.09827
99.929	0.01117	99.931	0.04712	99.924	0.0983
100.01	0.01117	100.014	0.04713	100.008	0.09835
100.096	0.01119	100.098	0.04716	100.09	0.09838
100.179	0.0112	100.182	0.04717	100.175	0.0984
100.261	0.0112	100.262	0.0472	100.259	0.09845
100.347	0.0112	100.348	0.04722	100.34	0.0985
100.429	0.01122	100.432	0.04725	100.425	0.09853
100.511	0.01122	100.513	0.04726	100.508	0.09855
100.595	0.01123	100.598	0.04728	100.59	0.0986
100.679	0.01123	100.683	0.0473	100.675	0.09862
100.762	0.01123	100.765	0.04732	100.758	0.09867
100.846	0.01125	100.846	0.04733	100.84	0.0987
100.929	0.01125	100.932	0.04735	100.926	0.09872
101.011	0.01125	101.015	0.04738	101.009	0.09875
101.097	0.01125	101.097	0.04739	101.09	0.0988
101.18	0.01126	101.181	0.04741	101.175	0.09883
101.262	0.01126	101.266	0.04742	101.259	0.09888
101.347	0.01128	101.348	0.04745	101.341	0.0989
101.429	0.01128	101.431	0.04746	101.426	0.09893
101.512	0.01128	101.516	0.04748	101.508	0.09898
101.598	0.01128	101.599	0.04749	101.59	0.099
101.68	0.01129	101.68	0.04752	101.676	0.09903
101.763	0.01129	101.766	0.04754	101.759	0.09907
101.847	0.01129	101.85	0.04757	101.841	0.0991
101.928	0.0113	101.931	0.04757	101.925	0.09915
102.012	0.0113	102.015	0.04758	102.009	0.09917
102.097	0.0113	102.1	0.04761	102.091	0.0992
102.18	0.01132	102.183	0.04764	102.176	0.09925
102.262	0.01132	102.264	0.04765	102.26	0.09928
102.347	0.01132	102.35	0.04767	102.34	0.0993
102.429	0.01133	102.433	0.04768	102.426	0.09933
102.513	0.01133	102.514	0.0477	102.509	0.09938
102.599	0.01133	102.598	0.04771	102.591	0.0994
102.679	0.01133	102.684	0.04774	102.676	0.09943
102.763	0.01135	102.767	0.04775	102.76	0.09947
102.848	0.01136	102.849	0.04778	102.841	0.0995
102.93	0.01136	102.934	0.0478	102.927	0.09955
103.013	0.01136	103.017	0.04783	103.009	0.09957
103.098	0.01138	103.097	0.04784	103.091	0.09962
103.18	0.01138	103.183	0.04786	103.176	0.09965
103.264	0.01139	103.268	0.04788	103.259	0.0997
103.348	0.01139	103.348	0.0479	103.342	0.09973
103.43	0.01139	103.432	0.04793	103.427	0.09978
103.514	0.01141	103.518	0.04794	103.51	0.0998
103.598	0.01141	103.6	0.04796	103.591	0.09985
103.679	0.01142	103.681	0.04799	103.676	0.09988
103.764	0.01142	103.767	0.048	103.761	0.09992
103.848	0.01143	103.85	0.04801	103.842	0.09995
103.93	0.01143	103.932	0.04803	103.928	0.09997
104.015	0.01143	104.017	0.04804	104.01	0.10002
104.098	0.01145	104.101	0.04807	104.092	0.10007
104.181	0.01145	104.183	0.04809	104.176	0.1001
104.265	0.01146	104.266	0.0481	104.26	0.10012
104.348	0.01146	104.351	0.04812	104.342	0.10015
104.43	0.01146	104.435	0.04814	104.427	0.1002
104.514	0.01148	104.515	0.04816	104.51	0.10023
104.598	0.01149	104.601	0.04817	104.592	0.10025
104.68	0.01149	104.685	0.0482	104.678	0.10028
104.766	0.01151	104.766	0.04822	104.761	0.10033
104.849	0.01151	104.849	0.04823	104.842	0.10035
104.929	0.01151	104.935	0.04826	104.928	0.10037
105.015	0.01152	105.018	0.04828	105.011	0.1004
105.099	0.01152	105.1	0.04829	105.093	0.10045
105.181	0.01152	105.185	0.04832	105.178	0.10047
105.266	0.01154	105.267	0.04833	105.261	0.1005
105.349	0.01154	105.349	0.04835	105.343	0.10055
105.431	0.01155	105.433	0.04838	105.428	0.10058
105.516	0.01155	105.518	0.04839	105.51	0.10063
105.599	0.01155	105.601	0.04841	105.592	0.10065
105.681	0.01157	105.683	0.04843	105.677	0.1007
105.765	0.01158	105.769	0.04845	105.761	0.10073
105.849	0.01158	105.852	0.04848	105.843	0.10075
105.931	0.01158	105.933	0.04849	105.928	0.1008
106.017	0.01159	106.018	0.04851	106.012	0.10082
106.099	0.01159	106.103	0.04852	106.092	0.10085
106.18	0.01159	106.184	0.04855	106.178	0.1009
106.266	0.01161	106.267	0.04857	106.262	0.10095
106.349	0.01161	106.352	0.04859	106.343	0.10097
106.431	0.01162	106.435	0.04861	106.429	0.101
106.517	0.01162	106.518	0.04862	106.511	0.10103
106.599	0.01162	106.603	0.04864	106.593	0.10108
106.682	0.01164	106.685	0.04867	106.678	0.1011
106.766	0.01164	106.767	0.04868	106.762	0.10113
106.848	0.01165	106.851	0.0487	106.844	0.10118
106.931	0.01165	106.935	0.04872	106.928	0.1012
107.017	0.01167	107.018	0.04874	107.011	0.10125
107.1	0.01167	107.101	0.04875	107.094	0.10127
107.182	0.01168	107.186	0.04877	107.179	0.1013
107.267	0.01168	107.269	0.0488	107.263	0.10135
107.349	0.01168	107.351	0.04881	107.343	0.10137
107.432	0.0117	107.435	0.04883	107.429	0.1014
107.517	0.0117	107.52	0.04886	107.512	0.10145
107.599	0.01171	107.602	0.04887	107.594	0.10148
107.682	0.01171	107.684	0.0489	107.679	0.1015
107.768	0.01171	107.77	0.04891	107.762	0.10155
107.85	0.01172	107.853	0.04893	107.844	0.10158
107.933	0.01172	107.936	0.04896	107.929	0.10163
108.017	0.01172	108.02	0.04899	108.012	0.10165
108.099	0.01174	108.104	0.049	108.094	0.10167
108.183	0.01174	108.185	0.04901	108.179	0.10172
108.267	0.01175	108.267	0.04903	108.262	0.10175
108.35	0.01175	108.353	0.04906	108.344	0.10177
108.433	0.01175	108.437	0.04909	108.43	0.10182
108.518	0.01177	108.519	0.0491	108.513	0.10185
108.6	0.01177	108.603	0.04912	108.593	0.1019
108.683	0.01178	108.687	0.04913	108.679	0.10193
108.768	0.0118	108.769	0.04914	108.763	0.10198
108.849	0.0118	108.852	0.04917	108.845	0.102
108.933	0.0118	108.937	0.04919	108.931	0.10205
109.019	0.01181	109.02	0.0492	109.012	0.10208
109.101	0.01181	109.102	0.04922	109.095	0.10212
109.184	0.01181	109.187	0.04925	109.18	0.10217
109.268	0.01181	109.271	0.04926	109.263	0.1022
109.349	0.01183	109.354	0.04928	109.345	0.10222
109.433	0.01183	109.436	0.04929	109.43	0.10227
109.518	0.01183	109.52	0.04932	109.512	0.1023
109.601	0.01184	109.604	0.04933	109.595	0.10235
109.685	0.01184	109.686	0.04935	109.681	0.1024
109.768	0.01186	109.77	0.04936	109.764	0.10243
109.85	0.01187	109.855	0.04938	109.844	0.10245
109.935	0.01187	109.937	0.04941	109.93	0.1025
110.02	0.01188	110.02	0.04942	110.013	0.10253
110.1	0.01188	110.105	0.04943	110.095	0.10255
110.184	0.0119	110.188	0.04945	110.181	0.1026
110.268	0.0119	110.269	0.04948	110.264	0.10265
110.351	0.01191	110.354	0.04949	110.346	0.10267
110.436	0.01191	110.438	0.04951	110.431	0.10272
110.519	0.01191	110.519	0.04952	110.513	0.10275
110.6	0.01193	110.604	0.04954	110.595	0.1028
110.685	0.01193	110.688	0.04957	110.68	0.10283
110.769	0.01193	110.771	0.04958	110.764	0.10288
110.851	0.01194	110.853	0.04959	110.846	0.1029
110.936	0.01194	110.939	0.04962	110.931	0.10295
111.019	0.01196	111.021	0.04964	111.014	0.10298
111.1	0.01196	111.102	0.04965	111.095	0.10302
111.186	0.01197	111.188	0.04967	111.18	0.10305
111.269	0.01199	111.272	0.0497	111.264	0.1031
111.35	0.01199	111.355	0.04971	111.346	0.10312
111.436	0.012	111.437	0.04972	111.431	0.10317
111.52	0.012	111.522	0.04975	111.514	0.1032
111.601	0.01201	111.606	0.04977	111.596	0.10323
111.686	0.01201	111.686	0.0498	111.681	0.10328
111.769	0.01203	111.772	0.04981	111.764	0.1033
111.85	0.01203	111.856	0.04983	111.846	0.10335
111.936	0.01203	111.937	0.04984	111.931	0.10338
112.019	0.01204	112.021	0.04987	112.014	0.10343
112.102	0.01204	112.106	0.04988	112.097	0.10347
112.187	0.01204	112.189	0.0499	112.182	0.1035
112.27	0.01206	112.27	0.04991	112.265	0.10352
112.35	0.01206	112.356	0.04993	112.346	0.10357
112.437	0.01207	112.439	0.04996	112.431	0.1036
112.519	0.01207	112.521	0.04997	112.514	0.10365
112.602	0.01209	112.605	0.04999	112.596	0.10368
112.687	0.0121	112.69	0.05001	112.682	0.10373
112.77	0.0121	112.773	0.05003	112.766	0.10375
112.852	0.0121	112.854	0.05006	112.847	0.1038
112.937	0.01212	112.94	0.05007	112.932	0.10383
113.02	0.01213	113.023	0.0501	113.015	0.10387
113.102	0.01213	113.103	0.05012	113.096	0.1039
113.186	0.01213	113.19	0.05013	113.181	0.10395
113.269	0.01214	113.274	0.05016	113.265	0.10397
113.352	0.01214	113.354	0.05017	113.347	0.10402
113.437	0.01214	113.438	0.05019	113.433	0.10405
113.52	0.01214	113.524	0.05022	113.516	0.1041
113.602	0.01216	113.606	0.05023	113.597	0.10413
113.687	0.01216	113.689	0.05025	113.682	0.10418
113.77	0.01217	113.773	0.05028	113.766	0.1042
113.852	0.01217	113.857	0.05029	113.848	0.10425
113.938	0.01219	113.938	0.0503	113.933	0.10428
114.021	0.01219	114.022	0.05032	114.015	0.10432
114.103	0.01219	114.108	0.05035	114.097	0.10435
114.188	0.0122	114.189	0.05036	114.183	0.1044
114.27	0.0122	114.272	0.05038	114.266	0.10442
114.352	0.0122	114.358	0.05041	114.348	0.10447
114.438	0.0122	114.441	0.05042	114.432	0.1045
114.521	0.01222	114.521	0.05043	114.516	0.10455
114.603	0.01222	114.607	0.05046	114.598	0.10458
114.688	0.01222	114.691	0.05048	114.683	0.10463
114.77	0.01223	114.773	0.05049	114.767	0.10468
114.854	0.01223	114.857	0.05052	114.847	0.1047
114.939	0.01225	114.941	0.05054	114.933	0.10475
115.02	0.01225	115.023	0.05055	115.016	0.10477
115.104	0.01225	115.106	0.05058	115.098	0.10482
115.188	0.01226	115.191	0.05059	115.183	0.10485
115.271	0.01226	115.274	0.05061	115.267	0.1049
115.355	0.01226	115.355	0.05064	115.348	0.10492
115.438	0.01228	115.44	0.05065	115.434	0.10498
115.52	0.01228	115.525	0.05068	115.516	0.10503
115.604	0.01228	115.607	0.0507	115.598	0.10505
115.689	0.01229	115.689	0.05071	115.683	0.1051
115.771	0.01229	115.775	0.05072	115.767	0.10515
115.854	0.01229	115.858	0.05075	115.849	0.1052
115.939	0.0123	115.939	0.05077	115.934	0.10522
116.021	0.0123	116.024	0.05078	116.017	0.10527
116.105	0.0123	116.109	0.05081	116.098	0.1053
116.189	0.01232	116.191	0.05083	116.183	0.10535
116.271	0.01232	116.273	0.05084	116.267	0.1054
116.355	0.01233	116.359	0.05087	116.349	0.10543
116.439	0.01233	116.442	0.05088	116.434	0.10548
116.521	0.01233	116.524	0.0509	116.517	0.10553
116.606	0.01233	116.609	0.05093	116.599	0.10555
116.689	0.01235	116.692	0.05094	116.684	0.1056
116.77	0.01235	116.773	0.05096	116.768	0.10563
116.855	0.01236	116.857	0.05097	116.849	0.10567
116.939	0.01236	116.942	0.051	116.933	0.10572
117.021	0.01238	117.025	0.05101	117.017	0.10577
117.106	0.01238	117.107	0.05103	117.099	0.1058
117.19	0.01239	117.193	0.05106	117.184	0.10582
117.27	0.01239	117.276	0.05107	117.267	0.10588
117.356	0.01241	117.357	0.05109	117.349	0.10593
117.44	0.01242	117.441	0.05112	117.434	0.10595
117.521	0.01242	117.526	0.05113	117.517	0.106
117.606	0.01242	117.609	0.05114	117.599	0.10603
117.689	0.01243	117.691	0.05117	117.685	0.10607
117.771	0.01243	117.776	0.05119	117.768	0.10612
117.857	0.01245	117.859	0.0512	117.85	0.10615
117.94	0.01245	117.942	0.05123	117.935	0.1062
118.021	0.01246	118.027	0.05125	118.017	0.10625
118.106	0.01246	118.109	0.05128	118.099	0.10627
118.19	0.01248	118.191	0.05129	118.184	0.10633
118.272	0.01248	118.275	0.0513	118.268	0.10638
118.357	0.01249	118.359	0.05132	118.35	0.1064
118.44	0.01249	118.442	0.05133	118.436	0.10645
118.521	0.01249	118.525	0.05136	118.518	0.10648
118.606	0.01251	118.609	0.05138	118.599	0.10652
118.689	0.01251	118.693	0.05141	118.685	0.10655
118.772	0.01251	118.776	0.05142	118.768	0.1066
118.857	0.01252	118.859	0.05143	118.85	0.10665
118.94	0.01252	118.944	0.05145	118.936	0.10667
119.022	0.01254	119.027	0.05146	119.018	0.10672
119.107	0.01254	119.108	0.05149	119.1	0.10678
119.19	0.01254	119.193	0.05151	119.186	0.1068
119.272	0.01255	119.277	0.05152	119.269	0.10685
119.357	0.01255	119.36	0.05155	119.351	0.10688
119.44	0.01257	119.443	0.05157	119.435	0.1069
119.522	0.01257	119.527	0.05159	119.518	0.10695
119.608	0.01257	119.609	0.05161	119.6	0.107
119.691	0.01258	119.691	0.05162	119.686	0.10702
119.772	0.01258	119.777	0.05165	119.769	0.10705
119.858	0.01258	119.861	0.05168	119.85	0.1071
119.94	0.01258	119.943	0.0517	119.936	0.10712
120.024	0.01259	120.026	0.05171	120.019	0.10718
120.108	0.01259	120.111	0.05174	120.101	0.1072
120.191	0.01261	120.193	0.05175	120.186	0.10725
120.273	0.01261	120.275	0.05177	120.27	0.1073
120.358	0.01262	120.361	0.05178	120.351	0.10735
120.44	0.01262	120.444	0.0518	120.437	0.10738
120.523	0.01262	120.527	0.05183	120.519	0.10742
120.608	0.01264	120.61	0.05184	120.6	0.10745
120.691	0.01264	120.694	0.05186	120.686	0.1075
120.773	0.01265	120.777	0.05188	120.769	0.10752
120.859	0.01265	120.859	0.0519	120.852	0.10757
120.941	0.01267	120.945	0.05191	120.937	0.10763
121.024	0.01267	121.028	0.05193	121.02	0.10765
121.108	0.01268	121.11	0.05196	121.1	0.1077
121.191	0.01268	121.194	0.05197	121.186	0.10773
121.274	0.0127	121.278	0.052	121.27	0.10775
121.359	0.0127	121.361	0.05201	121.352	0.1078
121.442	0.01271	121.443	0.05203	121.437	0.10783
121.525	0.01271	121.529	0.05204	121.519	0.10787
121.609	0.01272	121.612	0.05207	121.602	0.1079
121.69	0.01272	121.692	0.05209	121.687	0.10795
121.774	0.01272	121.778	0.0521	121.769	0.10797
121.859	0.01274	121.862	0.05213	121.852	0.10802
121.941	0.01275	121.943	0.05214	121.936	0.10805
122.025	0.01275	122.028	0.05216	122.02	0.1081
122.109	0.01275	122.112	0.05219	122.102	0.10815
122.19	0.01277	122.195	0.0522	122.188	0.10818
122.275	0.01277	122.278	0.05222	122.271	0.1082
122.36	0.01278	122.362	0.05225	122.352	0.10825
122.441	0.01278	122.445	0.05226	122.437	0.10827
122.525	0.0128	122.526	0.05229	122.52	0.10832
122.609	0.01281	122.611	0.0523	122.602	0.10835
122.692	0.01281	122.696	0.05233	122.688	0.10837
122.776	0.01281	122.778	0.05235	122.77	0.10842
122.859	0.01283	122.861	0.05238	122.853	0.10847
122.94	0.01283	122.946	0.05239	122.937	0.1085
123.025	0.01283	123.029	0.05241	123.02	0.10853
123.11	0.01284	123.11	0.05243	123.102	0.10858
123.191	0.01284	123.196	0.05245	123.187	0.10863
123.276	0.01284	123.28	0.05246	123.271	0.10865
123.36	0.01286	123.361	0.05248	123.352	0.1087
123.442	0.01286	123.445	0.05249	123.439	0.10872
123.527	0.01286	123.53	0.05251	123.521	0.10877
123.611	0.01286	123.613	0.05252	123.602	0.10882
123.691	0.01287	123.694	0.05254	123.688	0.10885
123.776	0.01287	123.78	0.05255	123.771	0.1089
123.86	0.01288	123.863	0.05257	123.854	0.10892
123.942	0.01288	123.945	0.05258	123.938	0.10898
124.027	0.01288	124.029	0.05259	124.021	0.109
124.109	0.0129	124.113	0.05261	124.103	0.10905
124.191	0.0129	124.196	0.05262	124.188	0.10908
124.277	0.01291	124.278	0.05264	124.271	0.10913
124.36	0.01291	124.364	0.05265	124.353	0.10915
124.442	0.01293	124.447	0.05267	124.437	0.1092
124.527	0.01293	124.528	0.05268	124.521	0.10922
124.61	0.01294	124.614	0.0527	124.604	0.10927
124.691	0.01294	124.697	0.05272	124.689	0.1093
124.777	0.01296	124.779	0.05274	124.772	0.10935
124.86	0.01297	124.862	0.05275	124.853	0.1094
124.943	0.01297	124.947	0.05277	124.938	0.10943
125.027	0.01297	125.03	0.0528	125.022	0.10948
125.11	0.01297	125.112	0.05281	125.104	0.10953
125.192	0.01299	125.197	0.05283	125.189	0.10955
125.278	0.01299	125.28	0.05284	125.272	0.1096
125.36	0.013	125.361	0.05287	125.354	0.10962
125.443	0.013	125.446	0.05288	125.439	0.10967
125.527	0.01301	125.532	0.0529	125.522	0.1097
125.61	0.01301	125.613	0.05291	125.603	0.10975
125.693	0.01301	125.696	0.05293	125.689	0.10977
125.779	0.01303	125.781	0.05296	125.771	0.10983
125.861	0.01304	125.864	0.05297	125.855	0.10985
125.942	0.01304	125.945	0.05299	125.94	0.1099
126.028	0.01306	126.031	0.053	126.023	0.10993
126.11	0.01306	126.116	0.05301	126.103	0.10998
126.193	0.01307	126.196	0.05303	126.189	0.11003
126.278	0.01309	126.28	0.05304	126.272	0.11005
126.361	0.01309	126.365	0.05307	126.355	0.1101
126.444	0.0131	126.447	0.0531	126.44	0.11012
126.529	0.0131	126.53	0.05312	126.523	0.11017
126.61	0.01312	126.615	0.05313	126.604	0.1102
126.693	0.01312	126.698	0.05316	126.69	0.11025
126.779	0.01313	126.78	0.05317	126.772	0.11028
126.861	0.01313	126.864	0.05319	126.855	0.11033
126.944	0.01314	126.948	0.0532	126.939	0.11035
127.029	0.01314	127.031	0.05322	127.022	0.11038
127.111	0.01316	127.113	0.05323	127.105	0.11043
127.194	0.01316	127.199	0.05326	127.19	0.11045
127.28	0.01316	127.282	0.05328	127.274	0.1105
127.36	0.01317	127.363	0.05329	127.355	0.11052
127.444	0.01317	127.448	0.0533	127.441	0.11057
127.529	0.01319	127.533	0.05333	127.524	0.1106
127.612	0.01319	127.614	0.05335	127.604	0.11065
127.695	0.01319	127.697	0.05336	127.69	0.11067
127.779	0.0132	127.782	0.05338	127.773	0.11073
127.861	0.01322	127.865	0.05341	127.855	0.11075
127.945	0.01322	127.948	0.05342	127.94	0.1108
128.029	0.01322	128.033	0.05343	128.023	0.11083
128.112	0.01322	128.116	0.05346	128.105	0.11088
128.195	0.01323	128.197	0.05348	128.191	0.1109
128.279	0.01323	128.28	0.05349	128.273	0.11095
128.361	0.01325	128.365	0.05352	128.356	0.11097
128.445	0.01325	128.449	0.05354	128.441	0.11102
128.53	0.01326	128.531	0.05355	128.524	0.11105
128.611	0.01326	128.616	0.05358	128.605	0.11107
128.695	0.01328	128.699	0.05359	128.691	0.11112
128.78	0.01328	128.781	0.05361	128.773	0.11118
128.862	0.01328	128.865	0.05362	128.857	0.1112
128.946	0.01329	128.95	0.05365	128.94	0.11125
129.029	0.01329	129.032	0.05367	129.023	0.11128
129.11	0.01329	129.115	0.0537	129.106	0.11133
129.196	0.0133	129.2	0.05371	129.191	0.11135
129.28	0.01332	129.282	0.05372	129.274	0.11137
129.362	0.01332	129.366	0.05375	129.356	0.11142
129.446	0.01333	129.449	0.05377	129.44	0.11147
129.53	0.01333	129.533	0.0538	129.524	0.1115
129.61	0.01335	129.616	0.05381	129.606	0.11152
129.696	0.01335	129.699	0.05383	129.692	0.11157
129.781	0.01336	129.782	0.05386	129.774	0.11163
129.862	0.01336	129.867	0.05387	129.856	0.11168
129.947	0.01336	129.948	0.05388	129.941	0.1117
130.029	0.01338	130.033	0.0539	130.024	0.11173
130.113	0.01338	130.118	0.05393	130.106	0.11178
130.198	0.01339	130.2	0.05394	130.192	0.11182
130.28	0.01339	130.282	0.05396	130.274	0.11185
130.362	0.01341	130.367	0.05397	130.357	0.1119
130.447	0.01341	130.45	0.054	130.442	0.11192
130.53	0.01342	130.532	0.05401	130.525	0.11197
130.612	0.01342	130.617	0.05403	130.606	0.112
130.697	0.01342	130.701	0.05404	130.692	0.11205
130.781	0.01343	130.784	0.05407	130.774	0.11208
130.862	0.01343	130.867	0.05409	130.857	0.11213
130.947	0.01343	130.951	0.0541	130.942	0.11218
131.031	0.01345	131.033	0.05412	131.026	0.1122
131.112	0.01346	131.115	0.05414	131.106	0.11225
131.198	0.01346	131.2	0.05416	131.192	0.11227
131.281	0.01346	131.285	0.05417	131.275	0.11232
131.363	0.01346	131.367	0.0542	131.358	0.11235
131.448	0.01348	131.451	0.05422	131.443	0.1124
131.531	0.01348	131.535	0.05423	131.525	0.11242
131.612	0.01348	131.617	0.05426	131.607	0.11245
131.698	0.01349	131.699	0.05428	131.692	0.1125
131.781	0.01349	131.784	0.05429	131.775	0.11255
131.863	0.01349	131.869	0.0543	131.858	0.11258
131.948	0.01351	131.95	0.05433	131.942	0.11263
132.031	0.01351	132.035	0.05435	132.025	0.11265
132.113	0.01351	132.119	0.05436	132.107	0.1127
132.199	0.01352	132.201	0.05438	132.193	0.11272
132.281	0.01352	132.283	0.05441	132.276	0.11277
132.364	0.01354	132.368	0.05442	132.357	0.11282
132.449	0.01354	132.451	0.05443	132.442	0.11285
132.531	0.01354	132.533	0.05446	132.526	0.1129
132.613	0.01355	132.618	0.05448	132.608	0.11293
132.699	0.01355	132.702	0.05451	132.694	0.11298
132.781	0.01355	132.784	0.05452	132.776	0.113
132.864	0.01355	132.867	0.05454	132.858	0.11305
132.948	0.01357	132.953	0.05455	132.943	0.11308
133.032	0.01357	133.036	0.05458	133.026	0.11312
133.114	0.01357	133.116	0.05459	133.107	0.11315
133.2	0.01358	133.202	0.05462	133.194	0.11317
133.282	0.01358	133.286	0.05464	133.276	0.11322
133.364	0.01359	133.367	0.05465	133.359	0.11325
133.449	0.01359	133.451	0.05468	133.444	0.1133
133.531	0.01361	133.536	0.0547	133.527	0.11332
133.614	0.01361	133.619	0.05471	133.607	0.11335
133.7	0.01362	133.701	0.05472	133.693	0.1134
133.782	0.01364	133.786	0.05475	133.776	0.11345
133.865	0.01364	133.869	0.05477	133.859	0.11348
133.949	0.01365	133.95	0.05478	133.944	0.11353
134.031	0.01365	134.035	0.0548	134.026	0.11355
134.114	0.01365	134.12	0.05481	134.109	0.1136
134.2	0.01367	134.202	0.05484	134.194	0.11362
134.282	0.01367	134.285	0.05486	134.277	0.11367
134.365	0.01367	134.37	0.05487	134.359	0.1137
134.45	0.01368	134.453	0.0549	134.443	0.11375
134.531	0.01368	134.533	0.05491	134.527	0.1138
134.616	0.01368	134.619	0.05493	134.609	0.11385
134.701	0.0137	134.705	0.05496	134.694	0.11388
134.782	0.01371	134.785	0.05497	134.777	0.11393
134.865	0.01371	134.869	0.055	134.858	0.11395
134.95	0.01371	134.955	0.05503	134.944	0.114
135.032	0.01372	135.036	0.05504	135.027	0.11405
135.116	0.01372	135.118	0.05506	135.109	0.11407
135.2	0.01374	135.203	0.05507	135.195	0.11412
135.282	0.01374	135.287	0.0551	135.277	0.11417
135.366	0.01374	135.369	0.05512	135.36	0.1142
135.45	0.01374	135.453	0.05514	135.444	0.11425
135.532	0.01375	135.537	0.05516	135.528	0.11428
135.617	0.01375	135.619	0.05519	135.609	0.11433
135.701	0.01375	135.701	0.0552	135.694	0.11435
135.782	0.01375	135.788	0.05522	135.777	0.1144
135.867	0.01377	135.871	0.05525	135.859	0.11445
135.95	0.01377	135.952	0.05526	135.945	0.11447
136.032	0.01377	136.037	0.05529	136.028	0.11452
136.117	0.01378	136.122	0.0553	136.109	0.11457
136.201	0.01378	136.202	0.05532	136.195	0.1146
136.283	0.0138	136.286	0.05535	136.277	0.11465
136.368	0.0138	136.372	0.05536	136.361	0.11468
136.451	0.01381	136.454	0.05538	136.445	0.11473
136.532	0.01381	136.536	0.05539	136.528	0.11475
136.617	0.01383	136.622	0.05542	136.609	0.11478
136.7	0.01383	136.704	0.05543	136.695	0.11483
136.783	0.01384	136.785	0.05545	136.778	0.11488
136.868	0.01384	136.869	0.05546	136.86	0.1149
136.952	0.01386	136.955	0.05548	136.944	0.11492
137.032	0.01386	137.037	0.05551	137.028	0.11497
137.118	0.01387	137.119	0.05552	137.11	0.11502
137.201	0.01387	137.205	0.05555	137.196	0.11507
137.284	0.01388	137.289	0.05557	137.279	0.1151
137.369	0.01388	137.369	0.05558	137.36	0.11515
137.45	0.0139	137.455	0.05561	137.445	0.11518
137.533	0.0139	137.54	0.05562	137.528	0.11523
137.618	0.01391	137.62	0.05564	137.611	0.11525
137.701	0.01391	137.703	0.05565	137.696	0.1153
137.784	0.01393	137.79	0.05568	137.779	0.11535
137.868	0.01393	137.871	0.0557	137.861	0.11537
137.951	0.01393	137.953	0.05572	137.946	0.11542
138.033	0.01394	138.039	0.05574	138.028	0.11545
138.119	0.01396	138.122	0.05575	138.11	0.1155
138.202	0.01396	138.204	0.05577	138.196	0.11555
138.283	0.01397	138.288	0.0558	138.279	0.11558
138.368	0.01397	138.372	0.05581	138.361	0.11563
138.451	0.01399	138.454	0.05583	138.446	0.11565
138.534	0.01399	138.537	0.05584	138.53	0.1157
138.619	0.01399	138.623	0.05587	138.61	0.11575
138.702	0.014	138.707	0.05588	138.697	0.11577
138.784	0.014	138.787	0.0559	138.779	0.11582
138.869	0.01401	138.871	0.05593	138.862	0.11587
138.951	0.01401	138.955	0.05594	138.947	0.1159
139.033	0.01403	139.038	0.05597	139.029	0.11595
139.119	0.01403	139.12	0.05599	139.111	0.11597
139.201	0.01404	139.207	0.056	139.197	0.11603
139.284	0.01404	139.289	0.05601	139.279	0.11605
139.37	0.01406	139.372	0.05604	139.363	0.1161
139.452	0.01406	139.457	0.05606	139.446	0.11615
139.535	0.01406	139.539	0.05607	139.53	0.11618
139.62	0.01407	139.622	0.05609	139.611	0.11622
139.702	0.01407	139.704	0.05612	139.698	0.11625
139.785	0.01407	139.789	0.05613	139.78	0.1163
139.871	0.01409	139.873	0.05614	139.861	0.11632
139.952	0.01409	139.955	0.05616	139.947	0.11637
140.035	0.0141	140.04	0.05619	140.03	0.11643
140.119	0.0141	140.123	0.05622	140.112	0.11645
140.201	0.01412	140.205	0.05623	140.197	0.1165
140.286	0.01412	140.289	0.05625	140.28	0.11653
140.37	0.01413	140.374	0.05628	140.363	0.11658
140.452	0.01413	140.456	0.05629	140.447	0.11663
140.536	0.01413	140.539	0.0563	140.53	0.11667
140.621	0.01414	140.624	0.05632	140.612	0.1167
140.703	0.01414	140.707	0.05635	140.697	0.11675
140.786	0.01414	140.789	0.05636	140.78	0.1168
140.871	0.01416	140.873	0.05639	140.862	0.11685
140.952	0.01416	140.956	0.05641	140.948	0.11688
141.036	0.01417	141.04	0.05642	141.031	0.11693
141.12	0.01417	141.122	0.05643	141.112	0.11695
141.203	0.01419	141.207	0.05646	141.198	0.117
141.287	0.01419	141.29	0.05648	141.28	0.11705
141.37	0.0142	141.373	0.05649	141.364	0.11708
141.452	0.0142	141.457	0.05651	141.449	0.11712
141.536	0.0142	141.541	0.05654	141.53	0.11717
141.621	0.01422	141.623	0.05655	141.613	0.1172
141.703	0.01422	141.705	0.05657	141.698	0.11725
141.787	0.01423	141.791	0.05659	141.78	0.1173
141.871	0.01423	141.874	0.05661	141.864	0.11733
141.952	0.01423	141.955	0.05662	141.948	0.11738
142.037	0.01423	142.041	0.05665	142.031	0.1174
142.122	0.01425	142.125	0.05667	142.113	0.11745
142.203	0.01425	142.208	0.0567	142.199	0.1175
142.288	0.01426	142.291	0.05671	142.281	0.11755
142.371	0.01426	142.374	0.05674	142.363	0.11757
142.453	0.01428	142.457	0.05675	142.448	0.11762
142.538	0.01428	142.539	0.05677	142.531	0.11767
142.621	0.01429	142.624	0.0568	142.614	0.1177
142.703	0.01429	142.708	0.05681	142.699	0.11775
142.787	0.01429	142.791	0.05683	142.781	0.1178
142.871	0.0143	142.874	0.05684	142.863	0.11783
142.954	0.0143	142.958	0.05687	142.948	0.11788
143.038	0.01432	143.041	0.05688	143.031	0.11793
143.122	0.01432	143.123	0.0569	143.113	0.11797
143.202	0.01433	143.208	0.05691	143.199	0.118
143.288	0.01433	143.292	0.05693	143.281	0.11805
143.371	0.01435	143.374	0.05696	143.364	0.11807
143.453	0.01435	143.457	0.05697	143.449	0.11812
143.539	0.01436	143.543	0.05699	143.532	0.11815
143.622	0.01436	143.625	0.057	143.614	0.1182
143.704	0.01436	143.707	0.05703	143.7	0.11825
143.789	0.01438	143.792	0.05704	143.782	0.11828
143.871	0.01438	143.875	0.05706	143.865	0.11833
143.953	0.01438	143.957	0.05709	143.95	0.11838
144.039	0.01439	144.041	0.0571	144.032	0.1184
144.121	0.01439	144.126	0.05713	144.114	0.11845
144.204	0.01441	144.209	0.05714	144.199	0.1185
144.289	0.01441	144.291	0.05716	144.282	0.11852
144.372	0.01442	144.377	0.05717	144.365	0.11857
144.453	0.01442	144.459	0.0572	144.449	0.11863
144.539	0.01442	144.539	0.05722	144.532	0.11865
144.621	0.01443	144.625	0.05723	144.615	0.1187
144.705	0.01443	144.709	0.05726	144.7	0.11875
144.79	0.01443	144.791	0.05728	144.783	0.11878
144.872	0.01445	144.875	0.05729	144.864	0.11883
144.954	0.01445	144.96	0.05732	144.95	0.11885
145.039	0.01445	145.043	0.05733	145.032	0.1189
145.121	0.01446	145.124	0.05735	145.115	0.11892
145.205	0.01446	145.21	0.05738	145.2	0.11897
145.29	0.01446	145.293	0.05739	145.283	0.11902
145.372	0.01448	145.374	0.05741	145.365	0.11905
145.454	0.01448	145.458	0.05743	145.45	0.1191
145.54	0.01449	145.544	0.05745	145.533	0.11915
145.623	0.01449	145.626	0.05748	145.615	0.1192
145.704	0.01449	145.709	0.05749	145.701	0.11923
145.79	0.01451	145.794	0.05751	145.783	0.11928
145.872	0.01452	145.877	0.05754	145.865	0.11932
145.955	0.01452	145.958	0.05755	145.95	0.11937
146.04	0.01452	146.044	0.05757	146.034	0.1194
146.123	0.01454	146.129	0.05759	146.115	0.11945
146.206	0.01454	146.208	0.05761	146.201	0.11947
146.29	0.01455	146.292	0.05762	146.283	0.11953
146.372	0.01455	146.378	0.05765	146.366	0.11955
146.455	0.01455	146.46	0.05767	146.451	0.1196
146.54	0.01457	146.542	0.05768	146.533	0.11963
146.623	0.01458	146.628	0.05771	146.615	0.11968
146.706	0.01458	146.711	0.05772	146.701	0.11972
146.79	0.01459	146.792	0.05774	146.784	0.11975
146.872	0.01459	146.877	0.05775	146.866	0.1198
146.957	0.01461	146.961	0.05778	146.95	0.11982
147.042	0.01461	147.043	0.0578	147.034	0.11987
147.122	0.01461	147.125	0.05781	147.116	0.1199
147.206	0.01462	147.212	0.05784	147.202	0.11995
147.291	0.01464	147.295	0.05786	147.284	0.11998
147.374	0.01464	147.375	0.05787	147.365	0.12003
147.457	0.01464	147.461	0.0579	147.451	0.12008
147.54	0.01465	147.545	0.05791	147.533	0.1201
147.623	0.01465	147.626	0.05793	147.616	0.12015
147.707	0.01467	147.71	0.05796	147.702	0.1202
147.791	0.01467	147.795	0.05797	147.785	0.12025
147.874	0.01468	147.878	0.058	147.867	0.1203
147.957	0.01468	147.96	0.05801	147.951	0.12032
148.041	0.0147	148.045	0.05803	148.034	0.12037
148.123	0.0147	148.128	0.05806	148.116	0.12043
148.208	0.0147	148.209	0.05807	148.202	0.12048
148.291	0.01471	148.293	0.0581	148.284	0.12053
148.373	0.01471	148.379	0.05812	148.367	0.12055
148.457	0.01472	148.461	0.05814	148.452	0.1206
148.542	0.01472	148.544	0.05816	148.535	0.12065
148.624	0.01472	148.629	0.05817	148.616	0.1207
148.708	0.01474	148.713	0.0582	148.702	0.12075
148.791	0.01474	148.793	0.05822	148.784	0.1208
148.873	0.01474	148.878	0.05823	148.868	0.12083
148.957	0.01475	148.963	0.05826	148.953	0.12088
149.042	0.01475	149.044	0.05828	149.035	0.12093
149.124	0.01477	149.127	0.0583	149.117	0.12098
149.208	0.01477	149.213	0.05832	149.202	0.121
149.292	0.01477	149.295	0.05835	149.284	0.12105
149.373	0.01477	149.378	0.05836	149.367	0.1211
149.458	0.01478	149.462	0.05838	149.452	0.12112
149.542	0.01478	149.546	0.05841	149.535	0.12117
149.624	0.0148	149.627	0.05843	149.617	0.12122
149.709	0.0148	149.711	0.05845	149.703	0.12125
149.792	0.01481	149.795	0.05848	149.786	0.1213
149.874	0.01481	149.878	0.05849	149.867	0.12133
149.959	0.01481	149.961	0.05851	149.953	0.12138
150.042	0.01483	150.046	0.05854	150.035	0.12143
150.124	0.01483	150.129	0.05855	150.118	0.12145
150.208	0.01484	150.212	0.05857	150.204	0.1215
150.292	0.01484	150.295	0.05859	150.286	0.12155
150.374	0.01484	150.379	0.05861	150.368	0.12157
150.459	0.01486	150.462	0.05864	150.453	0.12162
150.542	0.01486	150.545	0.05865	150.535	0.12167
150.624	0.01487	150.63	0.05868	150.618	0.12173
150.71	0.01487	150.713	0.0587	150.703	0.12175
150.792	0.01487	150.797	0.05872	150.786	0.1218
150.874	0.01488	150.88	0.05874	150.868	0.12185
150.96	0.0149	150.963	0.05877	150.954	0.12188
151.043	0.0149	151.045	0.05878	151.036	0.12192
151.125	0.0149	151.128	0.0588	151.118	0.12197
151.21	0.01491	151.213	0.05883	151.204	0.122
151.292	0.01491	151.296	0.05884	151.286	0.12205
151.374	0.01493	151.379	0.05886	151.369	0.12207
151.46	0.01493	151.463	0.05888	151.454	0.12212
151.542	0.01494	151.547	0.0589	151.537	0.12218
151.625	0.01494	151.629	0.05891	151.619	0.1222
151.71	0.01496	151.713	0.05894	151.703	0.12225
151.793	0.01496	151.797	0.05896	151.786	0.1223
151.875	0.01497	151.88	0.05899	151.869	0.12233
151.96	0.01497	151.962	0.059	151.953	0.12237
152.042	0.01499	152.047	0.05901	152.036	0.12242
152.126	0.01499	152.131	0.05903	152.119	0.12245
152.211	0.01499	152.213	0.05904	152.205	0.1225
152.294	0.01499	152.297	0.05907	152.287	0.12255
152.375	0.015	152.381	0.05909	152.368	0.12257
152.46	0.01501	152.464	0.05912	152.454	0.12263
152.542	0.01501	152.546	0.05913	152.536	0.12265
152.626	0.01501	152.63	0.05916	152.619	0.1227
152.711	0.01503	152.715	0.05917	152.705	0.12275
152.794	0.01504	152.797	0.0592	152.787	0.12278
152.876	0.01504	152.88	0.05922	152.87	0.12282
152.961	0.01504	152.965	0.05925	152.954	0.12285
153.043	0.01506	153.048	0.05926	153.036	0.1229
153.126	0.01506	153.129	0.05928	153.119	0.12292
153.211	0.01507	153.214	0.05929	153.205	0.12297
153.293	0.01507	153.298	0.05932	153.288	0.12303
153.376	0.01509	153.38	0.05933	153.369	0.12308
153.461	0.01509	153.464	0.05935	153.455	0.1231
153.544	0.0151	153.549	0.05936	153.537	0.12315
153.628	0.0151	153.631	0.05939	153.619	0.1232
153.711	0.0151	153.714	0.05941	153.705	0.12323
153.793	0.01512	153.799	0.05942	153.787	0.12327
153.876	0.01512	153.881	0.05945	153.87	0.1233
153.962	0.01512	153.963	0.05946	153.955	0.12335
154.044	0.01513	154.048	0.05948	154.038	0.1234
154.127	0.01513	154.132	0.05951	154.12	0.12342
154.212	0.01513	154.215	0.05952	154.205	0.12348
154.293	0.01514	154.298	0.05954	154.287	0.12353
154.378	0.01514	154.382	0.05957	154.37	0.12355
154.462	0.01516	154.466	0.05958	154.455	0.1236
154.543	0.01516	154.546	0.05961	154.538	0.12363
154.628	0.01517	154.632	0.05962	154.62	0.12368
154.711	0.01517	154.716	0.05965	154.706	0.1237
154.794	0.01517	154.797	0.05967	154.788	0.12375
154.879	0.01519	154.882	0.0597	154.87	0.1238
154.962	0.01519	154.966	0.05971	154.956	0.12382
155.043	0.0152	155.049	0.05974	155.037	0.12387
155.128	0.0152	155.131	0.05975	155.12	0.12393
155.212	0.0152	155.216	0.05978	155.206	0.12398
155.294	0.01522	155.299	0.0598	155.289	0.124
155.379	0.01523	155.381	0.05983	155.371	0.12405
155.462	0.01523	155.465	0.05984	155.456	0.1241
155.543	0.01523	155.55	0.05987	155.538	0.12415
155.629	0.01525	155.633	0.05988	155.62	0.12417
155.712	0.01526	155.715	0.0599	155.706	0.12422
155.794	0.01526	155.8	0.05993	155.789	0.12427
155.879	0.01526	155.883	0.05994	155.871	0.12432
155.962	0.01528	155.964	0.05997	155.956	0.12438
156.045	0.01528	156.05	0.05999	156.038	0.1244
156.13	0.01529	156.134	0.06	156.121	0.12445
156.212	0.01529	156.215	0.06001	156.207	0.1245
156.294	0.0153	156.299	0.06004	156.289	0.12453
156.379	0.0153	156.384	0.06006	156.371	0.12457
156.462	0.01532	156.466	0.06007	156.457	0.1246
156.545	0.01532	156.549	0.0601	156.539	0.12465
156.63	0.01532	156.634	0.06012	156.622	0.1247
156.713	0.01532	156.717	0.06014	156.706	0.12472
156.794	0.01533	156.798	0.06016	156.789	0.12477
156.879	0.01533	156.882	0.06017	156.871	0.12483
156.962	0.01535	156.968	0.06019	156.956	0.12485
157.046	0.01535	157.05	0.06022	157.039	0.1249
157.13	0.01535	157.131	0.06023	157.122	0.12493
157.213	0.01535	157.218	0.06026	157.206	0.12498
157.295	0.01536	157.301	0.06028	157.29	0.12503
157.38	0.01536	157.381	0.06029	157.371	0.12505
157.463	0.01536	157.467	0.06032	157.457	0.1251
157.545	0.01538	157.552	0.06033	157.539	0.12513
157.63	0.01538	157.633	0.06035	157.622	0.12517
157.713	0.01539	157.717	0.06036	157.708	0.12522
157.795	0.01539	157.802	0.06039	157.79	0.12525
157.881	0.01541	157.883	0.06041	157.872	0.1253
157.964	0.01541	157.966	0.06042	157.957	0.12532
158.045	0.01542	158.051	0.06043	158.039	0.12538
158.13	0.01542	158.134	0.06046	158.122	0.1254
158.212	0.01543	158.215	0.06048	158.207	0.12545
158.296	0.01543	158.3	0.06049	158.29	0.12548
158.381	0.01543	158.385	0.06051	158.372	0.12552
158.464	0.01545	158.467	0.06054	158.458	0.12555
158.547	0.01545	158.549	0.06055	158.54	0.1256
158.631	0.01546	158.636	0.06057	158.622	0.12562
158.713	0.01546	158.719	0.06059	158.708	0.1257
158.796	0.01546	158.799	0.06061	158.79	0.12573
158.881	0.01548	158.884	0.06062	158.873	0.12577
158.964	0.01549	158.969	0.06064	158.958	0.1258
159.047	0.01549	159.051	0.06067	159.04	0.12585
159.132	0.01549	159.133	0.06068	159.123	0.1259
159.213	0.01551	159.219	0.06071	159.207	0.12595
159.296	0.01551	159.301	0.06072	159.29	0.12597
159.382	0.01552	159.384	0.06074	159.373	0.12603
159.464	0.01552	159.469	0.06075	159.458	0.12607
159.547	0.01554	159.552	0.06078	159.541	0.12612
159.632	0.01554	159.633	0.0608	159.623	0.12615
159.714	0.01555	159.717	0.06081	159.709	0.1262
159.798	0.01555	159.802	0.06083	159.791	0.12625
159.881	0.01557	159.885	0.06086	159.873	0.12628
159.963	0.01557	159.968	0.06087	159.958	0.12632
160.047	0.01557	160.053	0.0609	160.04	0.12638
160.131	0.01558	160.136	0.06091	160.124	0.12642
160.214	0.01558	160.217	0.06094	160.208	0.12648
160.298	0.01558	160.302	0.06096	160.292	0.1265
160.382	0.01559	160.387	0.06099	160.374	0.12655
160.464	0.01559	160.469	0.061	160.459	0.1266
160.548	0.01561	160.551	0.06101	160.54	0.12665
160.633	0.01561	160.636	0.06104	160.623	0.12667
160.714	0.01562	160.719	0.06106	160.709	0.12673
160.798	0.01562	160.802	0.06107	160.791	0.12675
160.882	0.01564	160.887	0.06109	160.874	0.1268
160.965	0.01564	160.969	0.06112	160.959	0.12685
161.049	0.01565	161.051	0.06113	161.041	0.12687
161.132	0.01565	161.135	0.06116	161.124	0.1269
161.213	0.01567	161.219	0.06117	161.209	0.12695
161.298	0.01567	161.302	0.06119	161.291	0.127
161.383	0.01568	161.385	0.06122	161.375	0.12702
161.465	0.01568	161.469	0.06123	161.46	0.12705
161.549	0.01568	161.553	0.06125	161.542	0.1271
161.632	0.0157	161.637	0.06126	161.625	0.12715
161.713	0.0157	161.719	0.06129	161.709	0.12718
161.799	0.0157	161.804	0.0613	161.791	0.12722
161.883	0.01571	161.887	0.06132	161.874	0.12725
161.965	0.01571	161.967	0.06133	161.959	0.1273
162.049	0.01572	162.053	0.06136	162.042	0.12735
162.132	0.01572	162.138	0.06138	162.125	0.12738
162.215	0.01572	162.219	0.06141	162.209	0.12743
162.3	0.01572	162.303	0.06142	162.293	0.12745
162.383	0.01574	162.387	0.06143	162.374	0.12747
162.465	0.01575	162.469	0.06146	162.46	0.12753
162.549	0.01575	162.551	0.06148	162.541	0.12755
162.633	0.01577	162.637	0.06151	162.625	0.12757
162.715	0.01577	162.721	0.06154	162.71	0.12763
162.8	0.01578	162.803	0.06155	162.793	0.12767
162.883	0.0158	162.887	0.06158	162.876	0.12773
162.964	0.0158	162.97	0.06159	162.96	0.12777
163.05	0.0158	163.053	0.06161	163.042	0.1278
163.133	0.01581	163.136	0.06164	163.125	0.12785
163.215	0.01581	163.221	0.06165	163.21	0.1279
163.3	0.01583	163.304	0.06168	163.293	0.12792
163.383	0.01583	163.388	0.0617	163.375	0.12798
163.466	0.01584	163.47	0.06171	163.461	0.12802
163.551	0.01584	163.554	0.06174	163.542	0.12805
163.633	0.01586	163.637	0.06175	163.625	0.1281
163.715	0.01586	163.72	0.06177	163.71	0.12815
163.801	0.01587	163.805	0.0618	163.793	0.1282
163.883	0.01587	163.887	0.06181	163.876	0.12822
163.966	0.01588	163.97	0.06183	163.961	0.12828
164.051	0.01588	164.054	0.06186	164.043	0.1283
164.134	0.01588	164.138	0.06187	164.126	0.12835
164.215	0.0159	164.221	0.06188	164.21	0.1284
164.301	0.0159	164.304	0.06191	164.293	0.12843
164.383	0.01591	164.389	0.06193	164.376	0.12847
164.466	0.01591	164.471	0.06194	164.461	0.12853
164.551	0.01593	164.553	0.06197	164.543	0.12855
164.634	0.01594	164.638	0.06199	164.626	0.1286
164.716	0.01594	164.722	0.062	164.711	0.12863
164.801	0.01596	164.803	0.06203	164.794	0.12867
164.884	0.01596	164.888	0.06204	164.876	0.1287
164.967	0.01597	164.972	0.06206	164.962	0.12875
165.051	0.01599	165.055	0.06207	165.043	0.1288
165.134	0.01599	165.138	0.0621	165.126	0.12885
165.216	0.01599	165.223	0.06212	165.211	0.12888
165.302	0.016	165.305	0.06213	165.295	0.12892
165.384	0.016	165.387	0.06216	165.376	0.12898
165.467	0.016	165.471	0.06217	165.461	0.129
165.551	0.01601	165.556	0.0622	165.543	0.12905
165.634	0.01601	165.638	0.06222	165.626	0.1291
165.717	0.01603	165.721	0.06223	165.712	0.12912
165.802	0.01604	165.806	0.06225	165.795	0.12918
165.885	0.01604	165.889	0.06228	165.876	0.1292
165.968	0.01606	165.97	0.06229	165.962	0.12925
166.052	0.01606	166.055	0.0623	166.044	0.1293
166.133	0.01606	166.14	0.06233	166.127	0.12933
166.218	0.01607	166.221	0.06235	166.212	0.12937
166.303	0.01607	166.305	0.06238	166.294	0.12943
166.385	0.01609	166.39	0.06239	166.377	0.12945
166.468	0.01609	166.473	0.06241	166.462	0.1295
[truncated: 4,616 more rows]

## Sheet: Fig.2c
ACEG-0.44		ACEG-0.50		ACEG-0.56
Strain (%)	Stress (MPa)	Strain (%)	Stress (MPa)	Strain (%)	Stress (MPa)
0.04803	-0.02167	0.04491	-0.01974	0.06422	-0.06447
0.16095	-0.01673	0.15586	-0.02053	0.18299	-0.04736
0.28034	-0.00686	0.27999	-0.01303	0.31583	-0.04145
0.38716	0.00356	0.40033	0.00434	0.43874	-0.01908
0.50372	0.00355	0.51797	0.00711	0.57456	-0.01644
0.61725	0.01151	0.63623	0.01777	0.70715	-0.01973
0.73401	0.02165	0.75617	0.03119	0.83974	-0.01316
0.85359	0.0296	0.86336	0.02685	0.97348	-0.01578
0.95759	0.0296	0.98392	0.03948	1.11091	0.00464
1.07273	0.03975	1.09967	0.03513	1.24673	0.00527
1.18685	0.04414	1.21668	0.0379	1.37333	0.01777
1.30767	0.04797	1.33454	0.04779	1.50823	0.02501
1.42362	0.05126	1.45488	0.04699	1.64128	0.02829
1.52659	0.05784	1.57837	0.05567	1.76513	0.0395
1.64355	0.06771	1.69956	0.0616	1.90002	0.02566
1.76275	0.07292	1.82326	0.06475	2.03376	0.05331
1.87749	0.0806	1.93358	0.06121	2.15645	0.05598
1.9839	0.0817	2.05163	0.06	2.29181	0.06516
2.10289	0.09266	2.17428	0.06199	2.42762	0.08621
2.22046	0.10528	2.29005	0.06712	2.56044	0.10003
2.3281	0.11158	2.40538	0.08883	2.68015	0.11453
2.4402	0.1083	2.52866	0.09042	2.8125	0.11387
2.55676	0.12392	2.64566	0.107	2.94947	0.13559
2.67169	0.1316	2.76832	0.08805	3.08206	0.13885
2.77669	0.13681	2.88345	0.09832	3.20614	0.16452
2.8963	0.13901	3.0061	0.10463	3.33828	0.1632
3.01427	0.1475	3.11872	0.10779	3.47454	0.17833
3.13265	0.1486	3.24033	0.11411	3.60162	0.19084
3.23988	0.16039	3.36276	0.12753	3.73122	0.19678
3.35238	0.17547	3.48772	0.12477	3.86404	0.22704
3.46448	0.19137	3.59971	0.13583	3.99295	0.24151
3.58388	0.187	3.71484	0.14372	4.12853	0.24416
3.69761	0.19905	3.81806	0.12872	4.2609	0.25796
3.81415	0.20865	3.94092	0.13898	4.39624	0.2777
3.93072	0.21769	4.06189	0.1453	4.52124	0.28822
4.03958	0.2251	4.17953	0.14254	4.65706	0.28955
4.15937	0.23278	4.29948	0.14727	4.7908	0.31916
4.2735	0.24182	4.41502	0.16267	4.92317	0.32706
4.38074	0.25361	4.5314	0.17295	5.04562	0.3435
4.50033	0.25526	4.65258	0.16741	5.16095	0.35535
4.62073	0.2717	4.77315	0.17964	5.29631	0.38365
4.73729	0.27857	4.8912	0.17846	5.4236	0.38235
4.8498	0.2898	5.00153	0.18913	5.54745	0.41656
4.95175	0.29694	5.12481	0.18121	5.68281	0.41392
5.06608	0.31311	5.24662	0.20176	5.81608	0.43957
5.18569	0.32709	5.36948	0.19585	5.942	0.47117
5.29717	0.33504	5.4821	0.20373	6.07805	0.47378
5.40724	0.33943	5.59703	0.20412	6.20419	0.51523
5.52582	0.35176	5.72071	0.21596	6.33701	0.52119
5.64239	0.36109	5.84129	0.21992	6.4703	0.53106
5.76158	0.37042	5.95118	0.21834	6.60657	0.55145
5.87814	0.38467	6.07447	0.22111	6.73939	0.57645
5.99267	0.38824	6.18876	0.23177	6.86693	0.60606
6.11024	0.39675	6.30138	0.2377	6.99422	0.60937
6.22944	0.40442	6.41943	0.24242	7.12659	0.63173
6.34193	0.4225	6.54229	0.24755	7.25136	0.64095
6.45667	0.42991	6.66307	0.24874	7.3851	0.66793
6.57606	0.43211	6.77882	0.24598	7.51677	0.68372
6.69465	0.44198	6.90022	0.25624	7.65213	0.71727
6.80958	0.46116	7.02267	0.26888	7.77528	0.72319
6.92958	0.46556	7.14386	0.27203	7.89612	0.74096
7.03844	0.47791	7.26148	0.28467	8.02964	0.75479
7.1554	0.48777	7.38226	0.28863	8.15073	0.75415
7.27156	0.49215	7.50553	0.29928	8.27019	0.79294
7.38082	0.49379	7.62296	0.30008	8.40232	0.80545
7.49555	0.50586	7.74499	0.30126	8.53907	0.83573
7.61474	0.51628	7.86534	0.30362	8.67533	0.8489
7.72927	0.53273	7.97588	0.30915	8.80769	0.85876
7.84886	0.53603	8.09915	0.32376	8.93752	0.89757
7.96604	0.55028	8.21177	0.32573	9.06459	0.89429
8.07591	0.55549	8.33484	0.32771	9.19764	0.94298
8.19611	0.56618	8.4554	0.33916	9.33255	0.94101
8.31043	0.57249	8.57096	0.3435	9.46213	0.98312
8.42963	0.58592	8.69422	0.34785	9.59266	0.9976
8.54943	0.59387	8.81562	0.35218	9.7211	1.00616
8.65768	0.59963	8.93912	0.35889	9.85716	1.04169
8.75964	0.61581	9.06176	0.36127	9.98997	1.07064
8.8766	0.62705	9.1746	0.36997	10.123	1.09236
8.99074	0.63034	9.2891	0.37352	10.2531	1.1154
9.10263	0.63884	9.41217	0.37668	10.3887	1.13908
9.22141	0.65146	9.53064	0.38417	10.5231	1.17857
9.34101	0.65968	9.65329	0.39127	10.6585	1.20094
9.45858	0.66928	9.77344	0.39365	10.7823	1.2062
9.56784	0.67668	9.88835	0.40863	10.9091	1.24831
9.68014	0.68326	10.0112	0.41615	11.0452	1.29241
9.79508	0.6956	10.1347	0.43234	11.1775	1.30229
9.91224	0.69999	10.2559	0.42365	11.2993	1.34307
10.0306	0.70765	10.3696	0.42444	11.4344	1.37466
10.1482	0.72823	10.482	0.44458	11.5663	1.39639
10.2654	0.73974	10.6052	0.44497	11.6959	1.44245
10.3819	0.75208	10.7147	0.45326	11.8283	1.46415
10.5011	0.7636	10.8286	0.4584	11.9637	1.51812
10.61	0.76744	10.9488	0.46788	12.0979	1.53918
10.7294	0.78992	11.0693	0.48288	12.2332	1.5747
10.8358	0.78964	11.1895	0.48564	12.3614	1.61484
10.9529	0.805	11.3063	0.49314	12.4851	1.64776
11.0723	0.82255	11.4141	0.49709	12.6218	1.68394
11.1893	0.83626	11.5374	0.50775	12.7539	1.73264
11.3069	0.84969	11.6527	0.51604	12.8755	1.78395
11.4212	0.86011	11.776	0.53184	13.0085	1.81095
11.541	0.87382	11.8967	0.53184	13.1402	1.85701
11.6586	0.88534	12.0054	0.54644	13.2737	1.90373
11.7705	0.89713	12.1207	0.55394	13.4051	1.91689
11.8822	0.91056	12.2438	0.56657	13.5375	1.96496
11.9987	0.93222	12.3648	0.56974	13.668	2.00705
12.1127	0.9377	12.482	0.59658	13.8034	2.05245
12.2318	0.95498	12.5977	0.61001	13.936	2.09654
12.3391	0.96292	12.7173	0.62146	14.064	2.12023
12.4581	0.97582	12.8405	0.62976	14.1975	2.16037
12.5746	0.99064	12.9611	0.64318	14.3335	2.19785
12.6845	1.00734	13.076	0.65425	14.4599	2.21959
12.7937	1.03011	13.1964	0.68266	14.5879	2.25907
12.9143	1.04107	13.319	0.69688	14.7145	2.27224
13.0339	1.05067	13.4348	0.71503	14.842	2.31566
13.1505	1.07644	13.5455	0.72333	14.9739	2.34923
13.2624	1.07918	13.669	0.74702	15.1008	2.37687
13.3818	1.09948	13.79	0.77031	15.2377	2.41502
13.499	1.11181	13.9135	0.779	15.3685	2.47229
13.6129	1.1269	14.0336	0.79833	15.5045	2.49401
13.7246	1.13183	14.1561	0.80861	15.6364	2.52492
13.844	1.14773	14.272	0.82716	15.772	2.57952
13.9555	1.15815	14.3949	0.85085	15.908	2.60981
14.0724	1.16775	14.5052	0.86072	16.0416	2.646
14.1918	1.18091	14.6226	0.8935	16.179	2.69074
14.2985	1.19187	14.7447	0.9089	16.3109	2.7355
14.4164	1.20668	14.8654	0.92746	16.4467	2.76974
14.536	1.21518	14.9858	0.95311	16.5814	2.79669
14.6564	1.23354	15.1034	0.9547	16.7142	2.84408
14.7677	1.25055	15.2221	0.99931	16.847	2.92304
14.8845	1.25576	15.3452	1.01707	16.9801	2.96059
14.996	1.26865	15.4695	1.0384	17.115	3.01714
15.1111	1.28537	15.5894	1.05024	17.2473	3.06256
15.2285	1.29743	15.7133	1.07867	17.3824	3.11256
15.3467	1.31471	15.8358	1.09881	17.5178	3.17968
15.4667	1.318	15.9538	1.11815	17.6511	3.22113
15.5824	1.33171	16.0773	1.14895	17.7846	3.25141
15.7016	1.35062	16.1973	1.17224	17.917	3.30273
15.8208	1.36187	16.3205	1.18961	18.0539	3.37511
15.9351	1.37394	16.4396	1.21172	18.1865	3.42578
16.0529	1.38847	16.5604	1.23028	18.3216	3.46063
16.1723	1.40903	16.6803	1.2595	18.457	3.51922
16.2925	1.42603	16.804	1.27095	18.59	3.56793
16.406	1.43617	16.9269	1.29187	18.7256	3.62389
16.5262	1.45098	17.0448	1.32188	18.8552	3.68442
16.6434	1.47127	17.1695	1.33965	18.991	3.7173
16.763	1.48278	17.2892	1.35466	19.1223	3.79495
16.8767	1.5028	17.4133	1.38268	19.2585	3.84101
16.9963	1.51568	17.5337	1.39652	19.3932	3.87589
17.1129	1.53159	17.654	1.42178	19.5262	3.91538
17.2323	1.55599	17.7777	1.44269	19.6628	3.97328
17.346	1.57547	17.8972	1.46008	19.7949	4.04104
17.4648	1.58423	18.0151	1.48969	19.9298	4.07527
17.5844	1.60809	18.1375	1.51298	20.0642	4.1279
17.7021	1.62509	18.2602	1.543	20.1982	4.17793
17.8213	1.65441	18.3803	1.56668	20.3324	4.2365
17.9415	1.67882	18.5036	1.59511	20.4659	4.25295
18.0593	1.69884	18.6248	1.62827	20.6022	4.31085
18.1753	1.72023	18.7479	1.66223	20.7343	4.40691
18.2926	1.73476	18.872	1.69579	20.8699	4.4372
18.4116	1.76136	18.9894	1.71237	21.0043	4.50564
18.529	1.77287	19.1127	1.76052	21.1371	4.56091
18.6484	1.79426	19.2339	1.7858	21.272	4.61224
18.7672	1.81976	19.3538	1.80831	21.4081	4.69318
18.8833	1.84085	19.4748	1.84108	21.5411	4.76815
19.0025	1.85238	19.597	1.87152	21.6742	4.85637
19.1197	1.86992	19.7174	1.909	21.8082	4.90967
19.2389	1.89571	19.8375	1.94255	21.9343	4.98009
19.3589	1.89926	19.9602	1.97492	22.0706	5.05773
19.4756	1.92202	20.0809	2.01165	22.2029	5.13999
19.596	1.93958	20.2009	2.04639	22.3385	5.21172
19.7104	1.9552	20.3198	2.09535	22.4723	5.25515
19.8271	1.9733	20.4399	2.11785	22.6042	5.34992
19.9443	1.99989	20.564	2.15537	22.74	5.42821
20.0637	2.00922	20.6869	2.19167	22.8714	5.49008
20.1806	2.02759	20.8079	2.22406	23.0068	5.54535
20.2996	2.03719	20.9311	2.27065	23.1421	5.6118
20.419	2.06296	21.054	2.30815	23.2752	5.69866
20.535	2.08188	21.1746	2.33698	23.4119	5.75856
20.6548	2.09943	21.2976	2.38042	23.5434	5.81448
20.7717	2.11944	21.4174	2.42188	23.6803	5.90006
20.8909	2.13534	21.5381	2.45346	23.8168	5.98559
21.0103	2.15426	21.6581	2.4882	23.9467	6.05665
21.1249	2.17373	21.7805	2.53638	24.082	6.12574
21.2404	2.19484	21.9009	2.58336	24.2144	6.21721
21.3596	2.22034	22.0218	2.62719	24.35	6.31793
21.4796	2.2324	22.1397	2.67536	24.4821	6.38369
21.5962	2.26338	22.2638	2.72667	24.6154	6.50016
21.7158	2.27435	22.3869	2.78196	24.7473	6.57582
21.8327	2.29848	22.5053	2.83131	24.8826	6.7114
21.9489	2.32234	22.6282	2.90198	25.0178	6.76471
22.0679	2.34564	22.749	2.94542	25.1478	6.8509
22.1842	2.36511	22.872	3.0153	25.2841	6.94238
22.304	2.38485	22.9895	3.06465	25.4169	7.0345
22.4188	2.4183	23.1121	3.12703	25.5537	7.13848
22.5371	2.44078	23.2335	3.17402	25.6826	7.18978
22.6547	2.46326	23.3551	3.23364	25.8188	7.27863
22.7735	2.48164	23.4786	3.28812	25.9517	7.37339
22.8897	2.5107	23.5985	3.34813	26.0875	7.46947
23.0088	2.53182	23.7222	3.41562	26.2178	7.56489
23.1286	2.55786	23.842	3.46975	26.3527	7.6261
23.2456	2.58117	23.9636	3.51831	26.4876	7.71294
23.365	2.60831	24.0823	3.5649	26.6202	7.81558
23.4818	2.62558	24.2053	3.62531	26.7525	7.96629
23.6006	2.64724	24.3263	3.69004	26.8851	8.06961
23.7169	2.67055	24.4485	3.756	27.0182	8.19792
23.8365	2.69907	24.572	3.82982	27.1514	8.29928
23.9563	2.72018	24.6867	3.88313	27.2838	8.417
24.0729	2.73772	24.8071	3.96249	27.4178	8.54143
24.191	2.75199	24.9295	4.03475	27.5527	8.6375
24.3112	2.77584	25.0532	4.09634	27.683	8.77439
24.4254	2.80326	25.1732	4.13661	27.819	8.86122
24.5458	2.83205	25.296	4.21321	27.9518	8.98363
24.6631	2.8515	25.4193	4.26216	28.0874	9.07967
24.7823	2.88742	25.5396	4.32453	28.223	9.18367
24.8997	2.90333	25.6633	4.36956	28.3547	9.29289
25.0189	2.93624	25.7854	4.4268	28.4903	9.38635
25.1363	2.95845	25.9082	4.48564	28.6256	9.50079
25.2549	2.98504	26.0263	4.5342	28.7594	9.60548
25.3718	3.01849	26.1487	4.58868	28.8908	9.75683
25.4888	3.05496	26.2691	4.65463	29.0241	9.90687
25.6074	3.06922	26.3924	4.73556	29.1596	10.0424
25.7217	3.11802	26.5146	4.809	29.2932	10.1589
25.8407	3.13968	26.6341	4.88204	29.4292	10.2885
25.9578	3.1767	26.7553	4.95864	29.5613	10.3958
26.077	3.21316	26.8761	5.01194	29.6979	10.5484
26.1952	3.23345	26.9983	5.07551	29.8332	10.6794
26.3148	3.26718	27.1193	5.14737	29.9667	10.8064
26.435	3.28994	27.2428	5.1979	30.1012	10.8926
26.5516	3.32421	27.3662	5.25714	30.236	11.0242
26.6706	3.34286	27.4872	5.31518	30.3691	11.1039
26.7851	3.37521	27.6095	5.36493	30.5035	11.2394
26.9043	3.4018	27.7279	5.41901	30.6368	11.4105
27.0231	3.42072	27.851	5.47587	30.7719	11.5618
27.141	3.44869	27.9695	5.52917	30.9057	11.7415
27.2596	3.47419	28.0921	5.58129	31.0383	11.9126
27.376	3.50599	28.2127	5.65472	31.1748	12.0455
27.495	3.52875	28.3358	5.71592	31.3081	12.166
27.6148	3.56632	28.4526	5.78975	31.4404	12.3061
27.7315	3.60086	28.5758	5.87938	31.5742	12.4541
27.8516	3.63348	28.6954	5.92123	31.7093	12.5943
27.9697	3.66694	28.8163	6.00613	31.8421	12.745
28.0887	3.70203	28.9404	6.07324	31.9685	12.8569
28.2032	3.73768	29.0606	6.14391	32.1034	13.0062
28.3226	3.76757	29.1853	6.20866	32.2385	13.1886
28.437	3.80623	29.3082	6.26946	32.3713	13.3609
28.556	3.83612	29.4285	6.31448	32.5014	13.5116
28.675	3.8682	29.5508	6.36897	32.6335	13.665
28.7925	3.90082	29.6697	6.42424	32.7698	13.8163
28.9111	3.93372	29.7923	6.47359	32.9024	14.0006
29.0273	3.97485	29.9102	6.534	33.0393	14.1525
29.1442	4.00199	30.0301	6.61019	33.1749	14.2592
29.2616	4.03736	30.15	6.66586	33.3045	14.3987
29.3812	4.07027	30.2731	6.7397	33.4353	14.5467
29.4955	4.10563	30.3907	6.80564	33.5702	14.6639
29.6169	4.13771	30.514	6.8704	33.7069	14.8415
29.7359	4.15965	30.635	6.9533	33.8386	15.0113
29.8527	4.19173	30.7581	7.02556	33.9733	15.2173
29.9715	4.2301	30.8822	7.10018	34.1068	15.4199
30.0882	4.26439	31.0025	7.17561	34.2396	15.52
30.2076	4.30304	31.1256	7.24824	34.3722	15.7247
30.3266	4.34006	31.2457	7.31852	34.5066	15.8549
30.4414	4.37598	31.3694	7.39433	34.6422	16.0306
30.5601	4.41766	31.4929	7.46066	34.7725	16.1971
30.6769	4.45358	31.6129	7.50725	34.9028	16.3873
30.7957	4.49882	31.7355	7.57556	35.0404	16.5926
30.9106	4.54269	31.8527	7.6482	35.1689	16.7591
31.0306	4.58738	31.9756	7.74217	35.3054	16.9729
31.1476	4.62522	32.0957	7.7935	35.4405	17.1388
31.2656	4.66991	32.2192	7.84562	35.5731	17.2888
31.3797	4.70528	32.3377	7.91985	35.7087	17.4493
31.4966	4.75189	32.4603	7.98972	35.8392	17.5889
31.613	4.77437	32.5845	8.06554	35.9713	17.7915
31.7308	4.80919	32.7054	8.13227	36.1032	17.9067
31.8475	4.84018	32.8281	8.20294	36.2328	18.091
31.9669	4.8813	32.9484	8.26927	36.365	18.2331
32.0835	4.91449	33.0717	8.34705	36.501	18.4549
32.1992	4.94436	33.1952	8.40904	36.6345	18.6398
32.3162	4.99235	33.3151	8.46905	36.7669	18.8727
32.435	5.03292	33.4384	8.53499	36.8981	19.0734
32.5548	5.082	33.5554	8.60329	37.0341	19.2241
32.6699	5.11573	33.6781	8.68383	37.167	19.409
32.7895	5.16234	33.7989	8.75096	37.3016	19.5722
32.9051	5.22129	33.9217	8.83151	37.4379	19.7861
33.0241	5.26735	34.0458	8.91442	37.5707	19.996
33.141	5.30547	34.163	8.99417	37.7059	20.2428
33.26	5.35206	34.2876	9.07866	37.838	20.4527
33.377	5.38937	34.4044	9.15289	37.9701	20.6922
33.4968	5.43022	34.5283	9.22594	38.1025	20.8179
33.6105	5.47847	34.6484	9.27569	38.2383	21.014
33.7305	5.51549	34.7717	9.36293	38.3679	21.2245
33.8489	5.55004	34.8898	9.43006	38.5049	21.4167
33.9628	5.59253	35.0103	9.51969	38.637	21.6385
34.0822	5.63174	35.1305	9.57338	38.7717	21.9727
34.1963	5.67232	35.2529	9.63062	38.907	22.1471
34.3165	5.72525	35.3705	9.70052	39.0366	22.3203
34.4331	5.76444	35.4915	9.78422	39.1658	22.4768
34.5541	5.82367	35.6117	9.88016	39.302	22.6946
34.6707	5.87522	35.7352	9.9552	39.4376	22.8821
34.7899	5.9276	35.8555	10.046	39.5672	23.0605
34.907	5.98051	35.9765	10.1297	39.6968	23.3066
35.0218	6.02383	36.0981	10.2071	39.8287	23.4738
35.1409	6.08251	36.2197	10.286	39.9585	23.7797
35.2573	6.12609	36.3413	10.3504	40.0946	24.0074
35.3741	6.1675	36.4617	10.4369	40.2297	24.2048
35.4902	6.20533	36.5826	10.5139	40.3632	24.4404
35.6098	6.25579	36.7024	10.5711	40.499	24.7017
35.7262	6.29719	36.8225	10.6769	40.6321	24.9103
35.8456	6.3556	36.9433	10.7389	40.7649	25.1076
35.9658	6.41508	37.0626	10.8222	40.895	25.3952
36.0833	6.46115	37.1813	10.9182	41.0253	25.6085
36.2029	6.51324	37.2981	11.0086	41.1611	25.8756
36.3191	6.5785	37.4193	11.1195	41.2941	26.1151
36.4389	6.63335	37.5396	11.1914	41.4258	26.325
36.5585	6.70079	37.6614	11.287	41.5586	26.5475
36.6757	6.74795	37.7822	11.3592	41.6903	26.7489
36.7951	6.8058	37.9055	11.4429	41.8254	27.0272
36.9094	6.85242	38.029	11.5096	41.9592	27.3168
37.0284	6.90342	38.1458	11.5732	42.0941	27.5918
37.1445	6.93933	38.2695	11.6679	42.2273	27.8609
37.2639	6.99938	38.3892	11.7572	42.3627	28.0774
37.3789	7.04517	38.5125	11.865	42.4964	28.307
37.4976	7.11481	38.6309	11.9578	42.6295	28.4716
37.618	7.16636	38.7538	12.058	42.7653	28.8447
37.7348	7.236	38.8733	12.1453	42.899	29.1231
37.8538	7.29797	38.996	12.2369	43.0275	29.333
37.9706	7.36431	39.114	12.336	43.161	29.5869
38.091	7.43972	39.2369	12.411	43.2957	29.8206
38.2106	7.49511	39.3614	12.4975	43.4283	30.0582
38.3275	7.55624	39.4826	12.5721	43.5643	30.305
38.4469	7.60862	39.6034	12.6518	43.693	30.5477
38.5633	7.66702	39.7231	12.7348	43.8293	30.8965
38.6827	7.72268	39.8468	12.8303	43.9644	31.144
38.8015	7.7808	39.9665	12.9211	44.0974	31.4467
38.9182	7.84853	40.0894	13.0218	44.2303	31.771
39.0382	7.90693	40.2122	13.1304	44.364	32.0751
39.1542	7.97164	40.3336	13.233	44.4996	32.293
39.2742	8.05197	40.4561	13.3242	44.6299	32.6022
39.3909	8.10817	40.5787	13.4344	44.7659	32.8608
39.5089	8.17563	40.6985	13.4944	44.8978	33.1615
39.6277	8.23595	40.8215	13.59	45.0311	33.4287
39.7449	8.29709	40.9398	13.689	45.1607	33.705
39.8649	8.35221	41.0583	13.7925	45.2921	33.9939
39.9816	8.40814	41.183	13.9184	45.4257	34.2269
40.101	8.47833	41.3065	14.0164	45.5612	34.4993
40.2149	8.54633	41.4235	14.136	45.6938	34.7901
40.3343	8.61186	41.5432	14.2162	45.8262	35.1303
40.4531	8.6922	41.664	14.3137	45.9616	35.5086
40.5705	8.77334	41.7873	14.4049	46.0944	35.7595
40.6895	8.84711	41.9045	14.4914	46.2311	36.1095
40.806	8.91182	42.0278	14.5924	46.3648	36.3773
40.9257	8.98229	42.145	14.6915	46.4997	36.755
41.045	9.04644	42.2679	14.7851	46.6328	37.1078
41.163	9.10402	42.3878	14.8787	46.7656	37.4164
41.282	9.17119	42.5088	14.9679	46.898	37.727
41.399	9.25565	42.6295	15.082	47.0308	37.9659
41.5194	9.3283	42.7507	15.1898	47.1659	38.2514
41.6388	9.40728	42.8692	15.2909	47.2988	38.5805
41.7551	9.4898	42.9927	15.3939	47.4274	38.957
41.8741	9.56575	43.1132	15.5061	47.5637	39.2958
41.9933	9.63046	43.233	15.5957	47.6926	39.588
42.1101	9.70229	43.3544	15.707	47.8291	39.9315
42.2293	9.75987	43.4749	15.8148	47.9647	40.2269
42.3456	9.83171	43.5947	15.9179	48.0982	40.625
42.4628	9.90573	43.7175	16.0347	48.232	40.9962
42.5799	9.99182	43.835	16.1836	48.3643	41.2357
42.6969	10.0801	43.9553	16.2795	48.4976	41.6121
42.8116	10.1665	44.0754	16.3881	48.629	41.9233
42.9318	10.2545	44.1985	16.4805	48.7626	42.3794
43.0482	10.3384	44.3195	16.5903	48.8929	42.7643
43.1662	10.424	44.44	16.7028	49.0222	43.1322
43.2825	10.5007	44.5642	16.8327	49.1546	43.552
43.4019	10.5772	44.6845	16.9436	49.2892	43.9548
43.5161	10.6556	44.8055	17.0668	49.4223	44.3296
43.6348	10.7428	44.9256	17.1778	49.5565	44.6286
43.7504	10.8349	45.0462	17.2851	49.6902	45.0484
43.8694	10.926	45.1649	17.3929	49.8267	45.463
43.9827	10.9923	45.2871	17.5031	49.9623	45.9809
44.1021	11.0768	45.4077	17.6243	50.0958	46.4099
44.2215	11.1511	45.5301	17.7246	50.2319	46.7402
44.3386	11.2311	45.6528	17.8584	50.3619	47.0831
44.4585	11.3351	45.771	17.9879	50.4936	47.393
44.5762	11.4176	45.8912	18.1242	50.6269	47.8425
44.6934	11.5105	46.0117	18.2402	50.7627	48.2188
44.8102	11.6219	46.1321	18.3745	50.8949	48.6038
44.9245	11.7101	46.2564	18.4898	51.0275	49.0684
45.0416	11.7905	46.3736	18.5865	51.157	49.4082
45.1533	11.8714	46.4969	18.718	51.2894	49.9973
45.2701	11.9564	46.6183	18.8637	51.4215	50.3009
45.3858	12.0616	46.7389	19.0003	51.5571	50.7964
45.5024	12.1524	46.8596	19.1373	51.6906	51.24
45.6228	12.2618	46.9766	19.2664	51.8262	51.6611
45.7365	12.3528	47.0945	19.414	51.9577	52.2494
45.8509	12.443	47.2174	19.5148	52.0863	52.6692
45.9711	12.5396	47.3373	19.6352	52.2198	53.2028
46.0876	12.6311	47.4576	19.786	52.3561	53.6043
46.208	12.7403	47.5755	19.9218	52.4885	54.0722
46.3224	12.834	47.6988	20.047	52.6248	54.548
46.4418	12.9527	47.8191	20.1859	52.7569	54.9447
46.5605	13.058	47.9378	20.3226	52.8893	55.491
46.6733	13.1504	48.0596	20.4422	53.0154	55.92
46.7878	13.2311	48.1823	20.5855	53.151	56.4779
46.9066	13.3361	48.3001	20.7131	53.2838	56.9064
47.0211	13.4323	48.4203	20.8591	53.4189	57.3315
47.1397	13.534	48.5442	21.021	53.5552	57.8705
47.2566	13.6549	48.661	21.1774	53.6885	58.3244
47.3758	13.7567	48.7792	21.3333	53.8243	58.8193
47.4924	13.8619	48.9025	21.4719	53.9539	59.2811
47.6081	13.9522	49.0199	21.6069	54.0906	59.7991
47.7267	14.0528	49.1397	21.755	54.226	60.1887
47.8447	14.1603	49.26	21.9275	54.3588	60.8144
47.9619	14.2878	49.3785	22.1001	54.4864	61.3377
48.0786	14.4144	49.4968	22.2588	54.6182	61.9469
48.1976	14.5299	49.62	22.4155	54.7508	62.4748
48.3148	14.6379	49.741	22.5904	54.885	63.0163
48.4346	14.7404	49.8618	22.7448	55.0149	63.6006
48.5461	14.8545	49.9828	22.9111	55.1486	64.1863
48.6657	14.9697	50.1023	23.0938	55.281	64.668
48.7808	15.098	50.223	23.298	55.4108	65.1952
48.901	15.2216	50.3463	23.4673	55.5441	65.7372
49.0153	15.3302	50.4635	23.6296	55.6804	66.346
49.1343	15.4503	50.5839	23.8156	55.8139	66.8693
49.2495	15.5767	50.7043	23.9917	55.9492	67.4403
49.366	15.7196	50.8269	24.1946	56.0846	68.0134
49.4866	15.8704	50.9473	24.3774	56.2172	68.5439
49.601	15.9798	51.0703	24.5839	56.353	69.1682
49.7177	16.0889	51.1892	24.8173	56.4849	69.625
49.8377	16.2177	51.3123	25.0289	56.6205	70.1737
49.9565	16.3579	51.4364	25.2737	56.7505	70.6727
50.0692	16.4944	51.5542	25.4616	56.8857	71.3202
50.1852	16.615	51.6687	25.6681	57.016	71.8589
50.3017	16.7409	51.7916	25.8545	57.1481	72.504
50.4219	16.8656	51.9132	26.0784	57.2782	73.2139
50.5377	16.9962	52.0363	26.3279	57.4025	73.8609
50.6575	17.1615	52.156	26.5146	57.5385	74.6611
50.773	17.323	52.2768	26.7247	57.6665	75.3573
50.8932	17.4483	52.3988	26.9387	57.7959	76.1469
51.0076	17.5876	52.5191	27.1669	57.9296	76.9109
51.1286	17.7337	52.6397	27.4366	58.0647	77.7273
51.2429	17.8755	52.7576	27.6506	58.1975	78.4152
51.3623	18.0213	52.8813	27.8914	58.3304	79.1233
51.4821	18.1675	53.0014	28.1208	58.46	79.8748
51.5966	18.3103	53.1232	28.3699	58.5953	80.767
51.7108	18.4578	53.2434	28.5871	58.7245	81.3455
51.8291	18.6287	53.3639	28.8042	58.8575	82.0218
51.9483	18.788	53.4847	29.0396	58.9924	82.9141
52.0655	18.9327	53.6032	29.3381	59.1282	83.6745
52.1845	19.0756	53.7231	29.6089	59.2592	84.366
52.3013	19.2406	53.8459	29.8971	59.3948	85.1496
52.4202	19.4144	53.9638	30.1755	59.5258	86.2098
52.5398	19.5653	54.081	30.4748	59.6602	86.8849
52.657	19.7284	54.2035	30.7136	59.7882	87.7903
52.7754	19.9088	54.3244	30.9979	59.9233	88.5787
52.893	20.0933	54.4446	31.296	60.0568	89.5934
53.0113	20.2551	54.5656	31.5973	60.1899	90.3686
53.1236	20.418	54.6838	31.874	60.3215	90.8444
53.2426	20.5874	54.8073	32.1784	60.4544	91.384
53.3572	20.7744	54.9281	32.4477	60.5867	92.0662
53.4691	20.9277	55.0478	32.7592	60.7179	92.7276
53.5878	21.1128	55.1646	33.0182	60.848	93.2824
53.7054	21.288	55.2854	33.372	60.9785	93.6094
53.8248	21.4769	55.4055	33.6405	61.1118	93.8556
53.9333	21.6477	55.5255	33.8991	61.2472	94.1438
54.0516	21.8215	55.6458	34.1952	61.3809	94.3965
54.169	22.0244	55.7657	34.5178	61.5158	94.9111
54.289	22.2188	55.8861	34.8147	61.6495	96.4002
54.409	22.4069	56.0042	35.1424	61.7773	97.0899
54.5272	22.5909	56.1241	35.5202	61.9067	97.9661
54.6431	22.7875	56.2421	35.827	62.0397	99.2231
54.7609	22.9797	56.3656	36.1942	62.1719	100.888
54.8742	23.1667	56.4866	36.5721	62.2982	102.044
54.9914	23.3871	56.6082	36.8954	62.4225	103.131
55.1061	23.6018	56.7281	37.2906	62.5519	104.368
55.2223	23.8009	56.8493	37.6424	62.6817	105.59
55.3344	24.0095	56.9666	37.9816	62.8065	106.641
55.4479	24.228	57.0825	38.3073	62.9386	107.855
55.5653	24.454	57.2056	38.6615	63.0715	109.094
55.681	24.6618	57.3205	39.0073	63.1994	110.291
55.7988	24.8979	57.4415	39.4354	63.3337	111.37
55.9135	25.1112	57.56	39.8077	63.4635	112.774
56.0301	25.3302	57.6839	40.2218	63.5928	113.848
56.1487	25.6168	57.8011	40.5776	63.7284	115.21
56.2677	25.8342	57.9221	40.9614	63.8587	116.156
56.3791	26.061	58.0305	41.4229	63.9943	117.32
56.4941	26.2817	58.1475	41.7562	64.1184	118.347
56.6133	26.5117	58.2614	42.1099	64.2507	119.609
56.7278	26.7292	58.3769	42.5174	64.3852	120.616
56.8448	26.9743	58.4994	42.8913	64.5162	121.738
56.9538	27.2189	58.6208	43.2964	64.6476	122.803
57.0702	27.4596	58.7357	43.7433	64.7751	123.96
57.1892	27.7288	58.8542	44.1445	64.9061	125.246
57.3092	27.9841	58.9743	44.6021	65.0355	127.094
57.4259	28.2715	59.0892	44.9823	65.1639	128.115
57.5429	28.5437	59.2117	45.4336	65.2938	129.22
57.6574	28.7847	59.3272	45.8497	65.4181	130.602
57.7772	29.0545	59.4426	46.2856	65.5488	132.164
57.894	29.3196	59.5627	46.7377	65.6752	133.899
58.0116	29.5779	59.6835	47.1455	65.7995	135.397
58.1287	29.8376	59.8043	47.6825	65.9314	137.069
58.2453	30.0811	59.9252	48.0983	66.0555	138.58
58.3598	30.341	60.0496	48.6064	66.1853	140.283
58.4788	30.6311	60.1695	49.0565	66.3158	141.973
58.5956	30.9108	60.2848	49.5481	66.4445	143.789
58.7125	31.1984	60.4025	49.9686	66.5766	145.587
58.824	31.4558	60.5257	50.4771	66.7051	147.448
58.9432	31.7182	60.6432	50.8775	66.8321	149.151
59.0598	31.9592	60.7662	51.3169	66.9594	151.118
59.1793	32.2364	60.8864	51.8365	67.0883	153.214
59.2941	32.487	61.0088	52.227	67.2147	154.663
59.4112	32.7958	61.1275	52.6361	67.3441	156.452
59.526	33.0453	61.2502	52.9993	67.4707	158.191
59.6411	33.3834	61.373	53.4517	67.6017	160.184
59.7587	33.697	61.4909	53.8205	67.7262	161.942
59.8724	34.0274	61.6098	54.0069	67.8556	163.777
59.9839	34.3359	61.7316	54.1154	67.9817	165.767
60.1005	34.6177	61.8515	54.3136	68.1116	167.45
60.2172	34.7995	61.9748	55.309	68.2329	169.268
60.3318	35.0079	62.0981	55.6944	68.3579	171.736
60.4477	35.2645	62.2184	55.7189	68.484	174.093
60.5673	35.5826	62.3413	55.7615	68.6145	176.266
60.679	35.811	62.4583	55.9009	68.7361	178.537
60.7937	35.9747	62.582	56.4426	68.8606	180.522
60.9139	36.0495	62.6988	56.6443	68.9916	182.718
61.0281	36.1935	62.8143	57.5236	69.1184	185.149
61.1485	36.3824	62.9343	58.5442	69.2515	187.468
61.2679	36.6936	63.0498	59.354	69.3868	189.889
61.3824	37.1068	63.1658	60.1247	69.5164	192.237
61.4985	37.5296	63.2886	60.9377	69.6467	194.648
61.6135	37.9085	63.4029	61.7241	69.7821	197.232
61.7278	38.3502	63.5233	62.4123	69.9179	199.912
61.8472	38.7203	63.6436	63.1644	70.0431	202.06
61.9636	39.0908	63.7615	63.9505	70.1716	204.782
62.0769	39.4045	63.882	64.8081	70.2945	207.143
62.1936	39.8135	64.0001	65.5741	70.4218	209.775
62.311	40.162	64.1152	66.2298	70.5498	212.824
62.4253	40.5431	64.2377	66.9762	70.6711	215.466
62.5431	40.9133	64.3557	67.7413	70.8048	218.234
62.6524	41.318	64.4782	68.4476	70.9289	220.612
62.7624	41.7594	64.601	69.0221	71.0592	223.306
62.8796	42.1756	64.7214	69.6416	71.1842	226.655
62.9866	42.6491	64.8403	70.3362	71.3163	229.881
63.1036	43.1279	64.9583	71.0942	71.4466	232.824
63.2149	43.5707	65.0793	71.8128	71.57	235.931
63.3298	44.0749	65.1971	72.5756	71.6941	238.762
63.4387	44.5101	65.3121	73.3853	71.8248	241.979
63.556	44.9358	65.4284	74.2414	71.9443	245.554
63.6708	45.4382	65.5465	75.1148	72.0748	248.695
63.7821	45.8571	65.6639	76.0181	72.2016	251.996
63.9012	46.31	65.7841	76.9301	72.3285	255.396
64.0152	46.7984	65.9076	77.9224	72.454	258.973
64.1344	47.2916	66.0271	78.7317	72.5836	262.269
64.2489	47.7169	66.1453	79.5956	72.7148	265.943
64.3663	48.2162	66.2655	80.5522	72.8421	269.485
64.479	48.6768	66.3833	81.6997	72.9636	273.106
64.5957	49.1399	66.4962	82.7274	73.0884	276.468
64.7032	49.6513	66.6094	83.7879	73.2145	280.833
64.822	50.218	66.7308	84.9674	73.3448	285.493
64.9343	50.7845	66.8524	86.1047	73.4684	289.292
65.0466	51.4195	66.9669	87.0992	73.5897	294.181
65.1653	52.0696	67.0843	88.2439	73.7083	297.846
65.2799	52.6727	67.2047	89.3513	73.8351	302.255
65.3885	53.236	67.3202	90.4672	73.962	306.811
65.5047	53.8713	67.4416	91.7015	74.0881	310.792
65.6198	54.5098	67.5618	92.9633	74.2046	314.794
65.739	55.2301	67.6685	94.1616	74.3206	319.982
65.8544	55.909	67.781	95.157	74.4424	324.944
65.9634	56.5391	67.8988	96.3137	74.5669	329.749
66.0806	57.2045	68.0167	97.5464	74.6974	334.364
66.1979	57.8393	68.1395	98.7785	74.8215	339.91
66.3123	58.4896	68.2584	100.092	74.9529	345.638
66.425	59.1336	68.3704	101.291	75.0761	350.801
66.5417	59.8292	68.4818	102.603	75.2002	357.54
66.6609	60.5846	68.6053	103.847	75.3245	362.226
66.7749	61.334	68.7204	105.087	75.4428	367.291
66.8912	62.0436	68.8441	106.542	75.5701	372.589
67.0039	62.7252	68.9588	107.811	75.6875	377.439
67.1174	63.4389	69.0743	109.201	75.8035	382.802
67.2269	64.1156	69.1922	110.603	75.9195	387.89
67.3355	64.8047	69.3017	111.784	76.0404	394.282
67.4529	65.5926	69.4151	113.555	76.1594	400.699
67.5676	66.3763	69.5225	115.048	76.2779	406.752
67.6771	67.1794	69.6406	116.748	76.4004	412.875
67.7929	67.9764	69.757	118.149	76.5238	420.344
67.9068	68.7636	69.8727	119.728	76.6446	426.385
68.0187	69.5747	69.9856	121.428	76.76	432.134
68.135	70.406	70.109	123.038	76.8781	437.893
68.2477	71.2441	70.2231	124.788	76.9998	445.178
68.3627	72.2194	70.3381	126.35	77.1163	452.646
68.476	73.0375	70.4544	128.08	77.2335	459.795
68.5836	73.8749	70.5775	129.854	77.355	466.466
68.6992	74.7123	70.6951	131.631	77.4793	473.869
68.8084	75.562	70.803	133.235	77.5976	480.904
68.9262	76.4956	70.9175	135.091	77.716	489.701
69.0397	77.3615	71.0326	136.797	77.8315	497.105
69.1469	78.2655	71.1492	138.68	77.9446	505.716
69.2619	79.2133	71.2587	140.47	78.058	515.75
69.3715	80.1255	71.373	142.514	78.1764	523.308
69.4818	81.1063	71.4856	144.363	78.3016	532.263
69.5933	82.004	71.6013	146.505	78.4178	540.275
69.706	82.9244	71.7196	148.664	78.5428	548.695
69.8147	83.8914	71.8299	150.521	78.6584	557.507
69.9215	84.985	71.9492	152.726	78.7732	565.855
70.0393	86.0208	72.061	154.751	78.8895	573.958
70.1461	86.9727	72.1745	156.848	79.006	582.549
70.2552	88.0039	72.2848	159.027	79.1179	591.644
70.3559	88.9425	72.3976	161.316	79.2336	602.086
70.4631	89.9592	72.5132	163.673	79.3527	614.087
70.5726	91.0527	72.6254	165.977	79.4673	623.08
70.6815	92.1353	72.7378	168.421	79.5858	634.692
70.7937	93.2842	72.8487	170.794	79.7074	642.904
70.9107	94.5109	72.9655	173.101	79.8209	654.605
71.0184	95.5886	73.0702	175.466	79.9339	666.285
71.1363	96.904	73.1803	177.561	80.0575	678.212
71.2452	98.0542	73.2963	180.223	80.1745	690.697
71.3579	99.3195	73.4062	182.728	80.2914	703.441
71.4629	100.5	73.5172	185.353	80.4125	716.3
71.5715	101.981	73.6279	187.943	80.531	729.362
71.6804	103.13	73.7359	190.308	80.6493	741.484
71.7899	104.369	73.8458	192.915	80.7628	755.901
71.8985	105.612	73.9674	195.975	80.8754	769.714
72.0076	106.853	74.0775	198.748	80.9914	782.957
72.1176	108.18	74.182	201.872	81.1067	797.714
72.2269	109.593	74.29	204.606	81.2253	812.541
72.3331	110.981	74.4054	207.509	81.3436	827.193
72.443	112.435	74.518	210.344	81.4617	841.23
72.5529	113.923	74.6252	213.123	81.5743	855.301
72.6574	115.345	74.7345	216.097	81.6875	870.467
72.7655	116.835	74.8448	219.22	81.8008	886.354
72.8748	118.34	74.9601	222.183	81.9136	901.916
72.9844	119.975	75.068	225.332	82.0296	919.732
73.1032	121.593	75.1831	228.909	82.1472	936.98
73.2088	123.216	75.2915	232.238	82.2628	954.224
73.3274	125.114	75.4025	235.488	82.3788	972.313
73.4389	126.754	75.5078	238.635	82.4914	988.577
73.5484	128.419	75.615	242.143	82.6067	1008.06
73.6528	129.952	75.7259	245.68	82.7202	1027.76
73.7618	131.677	75.8438	249.844	82.8362	1049.14
73.864	133.286	75.9493	253.819	82.9487	1065.53
73.9702	134.972	76.0609	258.068	83.0618	1085.73
74.0799	136.786	76.1685	261.513	83.1773	1105.45
74.1847	138.521	76.2763	265.283	83.292	1127.51
74.2891	140.285	76.3889	269.346	83.4057	1150.54
74.3943	142.113	76.4936	273.099	83.5206	1172.73
74.4958	143.861	76.6012	276.878	83.6338	1196.21
74.6033	145.842	76.7138	281.393	83.7475	1221.33
74.7109	147.738	76.8195	285.585	83.8608	1244.41
74.8202	149.78	76.9276	289.837	83.9747	1269.83
74.9245	151.757	77.0354	294.455	84.0875	1299.04
75.0342	153.868	77.1422	298.897	84.2028	1320.51
75.1431	155.975	77.246	303.6	84.3161	1345.61
75.2544	158.121	77.3494	308.157	84.4291	1367.87
75.3632	160.247	77.4564	313.504	84.5419	1395.28
75.4684	162.366	77.5667	318.291	84.6552	1424.75
75.5752	164.607	77.6693	323.189	84.7677	1456.2
75.6823	166.91	77.7738	327.878	84.8799	1487.7
75.8011	169.513	77.881	332.782	84.9956	1514.25
75.9085	171.778	77.9848	337.843
76.0234	174.441	78.0968	342.949
76.1284	176.846	78.2067	348.489
76.2403	179.208	78.3112	353.457
76.3474	181.611	78.4192	359.279
76.4556	184.126	78.53	365.305
76.559	186.674	78.6374	371.098
76.666	189.312	78.7437	376.92
76.7678	191.748	78.8509	383.359
76.8689	194.373	78.9596	389.14
76.9758	197.198	79.0749	395.401
77.0848	200.014	79.184	401.234
77.1918	202.803	79.2872	407.81
77.2912	205.513	79.3898	414.472
77.3952	208.531	79.4918	420.623
77.5036	211.821	79.5971	427.159
77.6029	214.819	79.7103	434.612
77.7051	218.524	79.814	441.076
77.8119	221.423	79.9186	448.778
77.9173	224.556	80.0216	455.908
78.0167	227.56	80.124	463.698
78.1156	230.75	80.2274	471.661
78.2177	234.22	80.3342	479.723
78.3199	237.766	80.4381	487.126
78.4188	241.034	80.5442	495.713
78.5212	244.482	80.6483	503.446
78.623	247.899	80.7511	511.099
78.7241	251.422	80.8597	519.387
78.8234	255.001	80.9621	527.337
78.9256	258.676	81.0643	535.072
79.0251	262.527	81.1669	543.511
79.1251	267.123	81.269	552.428
79.2244	270.703	81.3718	561.542
79.3294	274.842	81.4782	569.543
79.43	278.938	81.5812	578.114
79.5313	282.665	81.6857	586.785
79.6385	286.98	81.7908	597.225
79.7381	291.01	81.8934	608.277
79.84	295.539	81.997	618.394
79.9394	299.957	82.099	628.07
80.0383	304.49	82.2022	639.351
80.1384	309.025	82.3077	650.037
80.2375	313.53	82.4099	661.65
80.3381	318.112	82.5133	674.157
80.4386	323.169	82.6147	686.505
80.5402	328.231	82.7208	698.696
80.6417	334.025	82.8232	710.942
80.7415	339.179	82.9249	722.289
80.8412	344.875	83.0303	735.462
80.9411	350.453	83.1339	748.95
81.0415	356.293	83.2371	762.824
81.1398	361.107	83.3399	775.328
81.2401	366.577	83.4423	789.516
81.3401	372.134	83.5449	803.022
81.4386	377.598	83.6477	817.445
81.5385	383.389	83.7499	831.9
81.6383	389.31	83.8531	847.214
81.737	394.996	83.9565	863.528
81.8369	401.336	84.0591	878.521
81.9393	408.276	84.1617	893.782
82.0386	415.568	84.2643	909.364
82.1398	422.124	84.3667	924.789
82.2389	428.1	84.4695	941.478
82.3384	435.101	84.5716	958.015
82.4383	442.694	84.6744	975.323
82.5373	449.708	84.7758	995.356
82.6376	457.72	84.8784	1012.15
82.7377	465.727	84.9801	1029.98
82.8381	473.397
82.9368	481.483
83.0365	490.126
83.1359	498.609
83.2352	507.186
83.3355	516.694
83.4343	526.017
83.5332	535.791
83.6325	544.692
83.7322	554.914
83.8312	565.753
83.9301	575.334
84.0302	585.576
84.13	597.021
84.2293	608.076
84.3292	619.541
84.4298	630.89
84.5283	642.394
84.6282	653.363
84.7277	664.602
84.8277	677.148
84.928	688.992

## Sheet: Fig.2d
	Elastic Modulus			Average	Error bar	Compressive Modulus			Average	Error bar
ACEG-0.44	30	27.64	27.65	28.43	1.35967	16.6623	22.4966	30.8669	23.342	7.13994
ACEG-0.50	156.18	106.6	151.3	138.027	27.3255	33.1165	48.3146	56.0503	45.8271	11.6675
ACEG-0.56	391.54	432.05	413.2	412.263	20.2712	56.2465	88.2279	124.245	89.5733	34.0195

## Sheet: Fig.2e
ACEG-0.44		ACEG-0.50		ACEG-0.56
Strain (%)	Stress (MPa)	Strain (%)	Stress (MPa)	Strain (%)	Stress (MPa)
0.51774	4.13236	0.44284	3.49338	0.5589	7.53996
1.3546	4.45933	1.29985	4.2183	1.47171	10.293
2.35248	4.87005	2.17418	4.87635	2.46555	13.0077
3.21736	5.1573	3.10932	5.63192	3.44452	15.7324
4.01216	5.71941	3.95109	6.33928	4.32432	18.1954
4.90592	6.00687	4.809	7.19726	5.28664	21.0309
5.71369	6.35379	5.63507	8.18444	6.13622	24.0407
6.57876	6.83186	6.49137	9.03921	6.95301	27.1959
7.37115	7.07583	7.4436	10.1993	7.80156	30.2108
8.22258	7.44678	8.52378	11.5728	8.66705	33.9021
9.01456	7.6624	9.49076	12.5735	9.51612	37.0236
9.85196	8.1089	10.4289	13.4939	10.4307	41.2139
10.7317	8.43197	11.3485	14.7836	11.3105	44.6593
11.5685	8.79496	12.3644	15.9609	12.1596	47.7035
12.3334	8.93057	13.2691	16.8427	12.9944	50.8386
13.1242	9.21777	14.1592	17.8304	13.8756	53.587
13.902	9.64849	15.0789	18.9548	14.8038	56.4951
14.7539	9.91178	16.1107	20.1596	15.6705	59.1419
15.6189	10.1392	17.0476	21.1291	16.5196	61.0825
16.5586	10.415	17.936	21.7782	17.3852	63.5166
17.5564	10.6729	18.7933	22.37	18.2334	65.4711
18.4955	10.909	19.635	23.0235	19.0983	67.5666
19.2737	11.236	20.5087	23.5349	19.9485	69.1249
20.1398	11.3238	21.3648	24.1661	20.8139	70.5573
20.9322	11.5279	22.2374	24.7488	21.6796	72.1395
21.7104	11.675	23.1444	25.3535	22.5437	73.7943
22.5756	12.0099	24.0955	25.7939	23.5538	75.343
23.5291	12.1973	25.0006	26.5093	24.532	77.1374
24.3806	12.313	25.9521	26.9099	25.6211	78.5512
25.1873	12.4565	26.7792	27.3012	26.711	80.0991
26.0247	12.66	27.6837	27.768	27.6713	81.3866
26.8609	12.8432	28.6522	28.3544	28.6021	82.7897
27.6962	12.8559	29.5411	28.8218	29.5146	83.9126
28.4608	13.1663	30.6201	29.3732	30.5401	85.2141
29.2968	13.1905	31.6367	29.7692	31.502	86.1774
30.3383	13.5853	32.6531	30.4229	32.5278	87.5516
31.2195	13.6728	33.5403	30.6636	33.5684	88.5481
32.0551	13.8009	34.4289	31.125	34.515	89.8111
32.9226	13.9643	35.3199	31.3789	35.3789	90.8177
33.7144	13.9524	36.1915	31.8322	36.2279	91.7272
34.4915	14.0761	37.1921	32.1481	37.0627	92.5355
35.3592	14.2754	38.0802	32.5309	37.9759	93.2807
36.2974	14.514	38.9222	32.7841	38.8405	94.0305
37.1189	14.5825	39.7801	33.0284	39.69	94.9259
37.9257	14.6824	40.7788	33.2999	40.5561	95.6373
38.8223	14.8656	41.7169	33.5976	41.4058	96.3735
39.7907	15.0207	42.7021	34.0557	42.3018	96.8519
40.6554	15.2566	43.5577	34.1004	43.183	97.4762
41.5946	15.4202	44.4933	34.4783	44.066	98.3474
42.4758	15.6171	45.3529	34.7228	45.0097	98.681
43.3846	15.6198	46.2086	35.0385	45.8752	99.4355
44.3678	15.7755	47.2092	35.4654	46.742	100.07
45.2492	15.8873	48.0194	35.3726	47.6065	100.549
46.1009	16.2419	48.923	35.6476	48.5677	101.342
46.8931	16.3375	49.7637	36.0962	49.5924	101.986
47.6714	16.3775	50.7178	36.2257	50.4601	102.571
48.4627	16.6321	51.5739	36.297	51.356	103.041
49.2551	16.6449	52.4791	36.6837	52.3976	103.622
50.1506	16.7565	53.306	36.5731	53.3424	104.319
51.0762	17.0156	54.1931	37.1593	54.1933	104.904
51.9114	17.1638	55.0813	37.2398	55.0578	105.46
52.704	17.3346	55.9245	37.2315	55.9228	105.9
53.4838	17.3866	56.781	37.5239	56.7714	106.317
54.2898	17.5934	57.6068	37.6934	57.6204	106.796
55.214	17.7218	58.4631	38.0578	58.4718	107.6
56.0502	17.8611	59.4164	38.2353	59.3521	107.754
56.9176	17.9848	60.3205	38.3735	60.2485	108.223
57.7089	18.0248	61.1622	38.4316	61.148	108.944
58.5153	18.1841	62.1776	38.6802	62.1718	109.332
59.3539	18.4152	63.0342	38.694	63.1493	109.811
60.3951	18.4319	63.9412	39.0806	63.9823	110.483
61.2306	18.7184	64.9576	39.0672	64.8647	110.938
62.0082	18.7146	65.9724	39.4407	65.6979	111.446
62.8315	18.7545	66.94	39.6714	66.7551	111.998
63.6521	18.7828	67.9089	39.7781	67.7798	112.603
64.4296	18.8666	68.9879	39.9522	68.6955	113.077
65.1936	19.0367	69.9564	40.1256	69.7847	113.503
65.9719	19.0777	70.8622	40.3212	70.7619	114.016
66.851	19.0422	71.7023	40.3525	71.6588	114.301
67.7906	19.3929	72.5912	40.7079	72.508	114.877
68.7309	19.4048	73.4184	40.6595	73.3407	115.25
69.5516	19.3812	74.2745	40.837	74.351	116.082
70.3744	19.5242	75.1313	40.9445	75.1997	116.124
71.1669	19.688	75.9885	41.2902	76.0491	116.691
71.9584	19.6725	76.8296	41.4324	76.8982	116.899
72.8255	19.8074	77.673	41.5971	77.7969	117.175
73.8087	19.9633	78.5287	41.3977	78.6452	117.533
74.717	19.9234	79.3699	41.8331	79.5419	117.8
75.6419	20.0271	80.371	41.9394	80.4256	118.293
76.4346	20.1073	81.339	42.1533	81.4497	118.936
77.228	20.0906	82.2433	42.2785	82.3468	118.937
78.0062	20.1149	83.1	42.4598	83.2914	119.546
78.8119	20.1627	83.9896	42.6067	84.1426	119.827
79.6787	20.362	84.8943	42.687	85.0072	120.141
80.5005	20.5294	85.751	43.02	85.9836	120.577
81.3217	20.5138	86.6738	43.0205	87.0575	121.089
82.2173	20.5571	87.5138	43.1093	88.0191	121.298
83.0383	20.6573	88.3707	43.4028	88.8844	121.825
83.8325	20.4746	89.3081	43.3547	89.8144	121.942
84.7258	20.702	90.2276	43.6609	90.7748	122.459
85.6368	20.7372	91.0845	43.6117	91.6585	122.788
86.4139	20.7649	91.9427	43.7899	92.5541	123.021
87.2363	20.9325	92.7844	43.8431	93.4509	123.466
88.1897	20.9924	93.6417	43.9629	94.3018	123.888
89.012	21.0642	94.4818	44.2344	95.1504	124.105
89.9954	21.0844	95.3543	44.0792	96.0788	124.284
90.8456	21.164	96.2927	44.3189	96.9284	124.811
91.7278	21.2078	97.2288	44.5855	97.8267	124.899
92.783	21.4709	98.0707	44.6526	98.7394	125.498
93.6507	21.5515	98.9901	44.5948	99.8128	125.933
94.4419	21.4232	99.8316	44.8479	99.2806	99.8142
95.2339	21.6743	99.2033	40.4988	98.2863	90.7855
96.0716	21.6306	98.3129	38.7338	97.4219	85.4464
97.0248	21.6625	97.4714	37.5643	96.5415	80.9465
97.8613	21.7305	96.5989	36.4923	95.627	76.9544
98.9176	21.7822	95.7099	35.5095	94.7295	73.49
99.8131	22.065	94.869	34.549	93.9284	70.427
99.3398	21.0205	94.0414	33.7762	92.9678	67.3781
98.472	20.6251	93.1697	33.0116	92.1013	64.557
97.6948	20.1668	92.1846	32.0994	91.2523	61.6249
96.8446	19.8037	91.3279	31.4411	90.2426	58.7402
96.0654	19.4128	90.4077	30.6007	89.3774	56.5196
95.2881	19.1654	89.471	29.9026	88.5134	54.2162
94.4955	18.6833	88.5993	29.1553	87.648	51.9371
93.6443	18.4163	87.5977	28.4665	86.765	50.1026
92.8514	18.1285	86.7414	27.8881	85.8371	47.7849
92.0592	17.9251	85.8518	27.359	84.9882	45.9175
91.2526	17.6334	84.9319	26.7364	84.0891	43.9672
90.4752	17.2666	83.8988	25.8829	83.0154	41.6883
89.551	16.9681	82.9466	25.4425	82.1037	39.6993
88.7577	16.7005	82.0416	24.9266	81.1411	37.7057
87.9794	16.23	81.1698	24.3174	80.1964	35.7805
87.0851	16.1338	80.2787	23.7172	79.2345	34.0767
86.3212	15.4683	79.4229	23.2372	78.2891	32.1897
85.4554	15.5752	78.5661	22.7212	77.3431	30.5831
84.7066	15.2564	77.5964	22.0939	76.4311	29.0874
83.8706	14.8099	76.709	21.6621	75.4685	27.3312
82.9466	14.7779	75.8514	21.036	74.6044	25.8071
82.1833	14.4152	74.9934	20.582	73.755	24.1617
81.2724	14.2715	74.0422	19.9285	72.9044	22.9084
80.4364	14.072	72.9785	19.2487	72.0237	21.4713
79.4974	13.9881	72.1528	18.768	71.1592	19.9574
78.6753	13.721	71.2617	18.0793	70.309	18.3844
77.8823	13.5335	70.3111	17.4606	69.4279	17.0534
77.0617	13.2782	69.5017	16.8338	68.5775	15.5531
76.1948	13.2184	68.5489	16.5001	67.6009	13.9221
75.4022	13.019	67.6125	15.6953	66.7188	12.3209
74.6109	12.7239	66.7389	15.2637	65.8379	10.855
73.7581	12.5365	65.7716	14.7872	64.9897	9.49038
72.9515	12.4288	64.818	14.1479	64.0273	8.10641
72.1448	12.2694	63.962	13.6542	63.1779	6.98368
71.1768	12.1056	63.1207	13.2406	62.3297	5.72585
70.3547	11.962	62.2781	12.8801	61.4164	4.55452
69.4448	11.647	61.4055	12.4045	60.5336	3.49964
68.6813	11.5945	60.5489	11.867	59.6692	2.40137
67.8591	11.2879	59.7069	11.5463	58.7724	1.54446
66.9202	11.2002	58.8172	11.0839	57.938	0.80431
66.0834	10.889	57.898	10.4703	57.0727	0
65.2473	10.8212	57.0726	10.1057	56.1922	0
64.3232	10.5653	56.183	9.36279	55.2451	0
63.4563	10.2508	55.2935	8.7938	54.2856	0
62.6066	9.99553	54.4374	8.14551	53.4519	0
61.7244	9.89149	53.484	7.7265	52.5859	0
60.9328	9.67242	52.6117	7.18383	51.7364	0
60.1559	9.51697	51.7703	6.7529	50.8404	0
59.3622	9.33708	50.8329	6.139	49.9096	0
58.584	9.15001	49.8969	5.25151	49.0288	0
57.7049	8.92648	49.0224	4.83645	48.0356	0
56.9708	8.5631	48.1507	4.41816	47.1853	0
56.1328	8.4241	47.2943	3.96519	46.2572	0
55.1348	7.95735	46.4515	3.48012	45.4081	0
54.3426	8.01315	45.5466	3.16842	44.4147	0
53.389	7.66218	44.659	2.77714	43.42	0
52.5233	7.52238	43.7202	2.27052	42.4099	0
51.701	7.34201	42.8799	1.98164	41.4819	0
50.8804	6.9839	41.9765	1.59458	40.5526	0
49.9402	6.84062	41.1338	1.11839	39.5757	0
49.0893	6.64833	40.293	0.7892	38.7251	0
48.1507	6.28613	39.4194	0.41173	37.8273	0
47.284	6.00699	38.4831	0.14941	36.9312	0
46.3602	5.86714	37.6418	0	36.0004	0
45.4944	5.68376	36.7523	0	35.1514	0
44.6268	5.56806	35.8963	0	34.2709	0
43.8497	5.42438	35.0073	0	33.3732	0
43.0147	5.18919	34.0855	0	32.5243	0
42.2356	4.91406	33.2294	0	31.5793	0
41.4428	4.81768	32.2283	0	30.7456	0
40.665	4.57096	31.3247	0	29.7994	0
39.8732	4.35982	30.4339	0	28.8716	0
39.0662	4.13642	29.5931	0	27.9241	0
38.2575	4.01642	28.7048	0	27.0593	0
37.4366	3.82936	27.7355	0	26.0336	0
36.5716	3.68538	26.8312	0	25.0411	0
35.7918	3.41818	26.0067	0	24.1428	0
34.9279	3.3067	25.1791	0	23.2625	0
34.1055	3.1549	24.2912	0	22.2518	0
33.2113	2.9993	23.403	0	21.3396	0
32.3435	2.87963	22.5452	0	20.3769	0
31.5812	2.70402	21.6564	0	19.5126	0
30.716	2.4844	20.7204	0	18.6473	0
29.9669	2.29738	19.8456	0	17.7961	0
29.1884	2.12189	18.9266	0	16.8998	0
28.3097	1.99037	18.0042	0	15.9057	0
27.5452	1.77478	17.0372	0	15.01	0
26.6798	1.66278	16.179	0	14.1119	0
25.888	1.57145	15.2746	0	13.1659	0
25.0801	1.39587	14.2746	0	12.3024	0
24.1113	1.21613	13.2915	0	11.4359	0
23.334	1.11668	12.4012	0	10.5865	0
22.526	1.04533	11.417	0	9.65795	0
21.6604	1.09272	10.5283	0	8.72725	0
20.8524	0.906	9.65656	0	7.8305	0
20.0176	0.86159	8.70234	0	6.98195	0
19.1348	0.82542	7.79887	0	6.01802	0
18.3288	0.71803	6.98915	0	4.97737	0
17.4936	0.8453	6.06708	0	4.06427	0
16.5544	0.67828	5.21034	0	3.05485	0
15.6725	0.55854	4.27476	0	2.11021	0
14.7924	0.4826	3.43117	0	1.16381	0
13.9262	0.6301	2.5753	0	0.26765	0
13.0465	0.62605	1.73462	0
12.2089	0.57832	0.8292	0
11.3583	0.53823
10.5509	0.63361
9.70111	0.62222
8.90752	0.7101
8.12898	0.69796
7.2502	0.6979
6.47132	0.67767
5.69365	0.74557
4.91477	0.73353
4.06522	0.68992
3.28734	0.71357
2.50833	0.59417
1.62888	0.57433
0.86565	0.53044
0.05735	0.84486

## Sheet: Fig.2f
ACEG-0.44			ACEG-0.50			ACEG-0.56
Frequency (Hz)	G'	G''	Frequency (Hz)	G'	G''	Frequency (Hz)	G'	G''
51.7948	29406.3	31512.2	51.7948	70956.6	79478.8	51.7948	210766	292061
37.276	25121.5	24462.3	37.276	62631.2	66918.9	37.276	182890	238510
26.827	22617.9	20780.5	26.827	55135.6	55668.7	26.827	154809	193906
19.307	20166.5	17534.4	19.307	48159.3	46379.1	19.307	131860	157985
13.895	17785.7	14767.6	13.895	41929.1	38636.6	13.895	111752	129166
10	15748.2	12484.9	10	36651.5	32400.7	10	95380.5	105928
7.19686	14026.1	10509.7	7.19686	32126.6	27269.1	7.19686	81592.1	87435
5.17948	12365	9031.48	5.17948	28249.3	23038.3	5.17948	70183.4	72397.1
3.72759	10904.3	7706.72	3.72759	24885.9	19719.3	3.72759	60350.9	60442.7
2.6827	9706.18	6631.07	2.6827	21965.9	16845.8	2.6827	52269.9	50543.4
1.9307	8688.47	5711.87	1.9307	19432.6	14411.1	1.9307	45412.8	42382.1
1.3895	7780.47	4941.72	1.3895	17269.7	12374.2	1.3895	39533	35687.2
1	7001.2	4293.82	1	15374	10673.5	1	34736.9	30149.3
0.71969	6311.85	3741.86	0.71969	13713.7	9251.18	0.71969	30464.8	25627.4
0.51795	5703.29	3268.53	0.51795	12257	8036.32	0.51795	26799	21813.5
0.37276	5170.03	2864.11	0.37276	10981.8	7009.37	0.37276	23685.6	18631.7
0.26827	4704.83	2512.86	0.26827	9871.41	6116.13	0.26827	20954.7	15968.2
0.19307	4284.7	2211.38	0.19307	8871.51	5357.1	0.19307	18564.6	13716
0.13895	3924.44	1949.42	0.13895	8015.74	4707.15	0.13895	16567.6	11907.8
0.1	3623.2	1720.08	0.1	7261.81	4147.91	0.1	14845.5	10373.4

## Sheet: Fig.2g
	ACEG0.44	ACEG-0.50	ACEG-0.56
Time (min)	Normoalized stress
0	0.99996	0.99998	0.99999
0.0325	1.02547	0.90443	0.5633
0.06583	0.96203	0.86076	0.53053
0.09917	0.92253	0.81031	0.47863
0.14917	0.87765	0.75964	0.45031
0.19917	0.8434	0.72035	0.41984
0.26583	0.80997	0.67967	0.39289
0.34917	0.77959	0.64224	0.36812
0.44917	0.7523	0.60937	0.34641
0.56583	0.72826	0.58106	0.32825
0.69917	0.70775	0.5561	0.31055
0.86583	0.68771	0.53309	0.29508
1.06583	0.6687	0.51374	0.28049
1.29917	0.65171	0.49697	0.2668
1.58267	0.63703	0.48142	0.25481
1.916	0.62318	0.46746	0.24346
2.316	0.61065	0.45476	0.23294
2.79933	0.59824	0.44423	0.22329
3.38267	0.58626	0.43444	0.21401
4.08283	0.575	0.42569	0.20556
4.91617	0.56648	0.41723	0.19789
5.91617	0.56012	0.41007	0.18959
7.11634	0.5526	0.40599	0.18338
8.56634	0.54478	0.40276	0.18039
9.89983	0.53698	0.40003	0.18

## Sheet: Fig.2h
	ACEG0.44	ACEG-0.50	ACEG-0.56
Time (min)	Shape recovery (%)
0.0185	23.3684	8.77546	2.76102
0.03433	32.4357	14.7798	5.27456
0.05101	37.1356	18.5637	7.2661
0.06767	40.3669	21.4	8.94954
0.08433	42.8753	23.7029	10.4195
0.101	44.9007	25.6452	11.6979
0.13433	48.113	28.8824	13.9711
0.16767	50.6006	31.5629	15.9502
0.201	52.6641	33.8542	17.7072
0.251	55.1907	36.7521	20.0321
0.30101	57.3128	39.2479	21.9892
0.36767	59.6485	42.1383	24.3743
0.451	62.1043	45.1299	27.0653
0.55101	64.4788	48.1277	30.0135
0.66767	66.8333	51.0715	32.8936
0.80101	69.0505	53.9786	35.5957
0.96767	71.3353	57.0706	38.3909
1.16767	73.7224	60.2453	41.2532
1.40114	75.93	63.3822	44.7002
1.68451	78.1537	66.6591	48.0352
2.03451	80.421	70.0368	51.7018
2.45117	82.6756	73.3784	55.1221
2.95117	84.9856	76.7693	58.4932
3.55117	87.1951	80.3495	61.806
4.26801	89.2475	83.9455	65.1308
4.98467	90.8881	87.1283	67.9516

## Sheet: Fig.2i
	The self-healing material		Liver
type	min	max	nin	max
1	0.04667	0.68667	0.45	0.86667
2	0.23	0.9	0.2	0.4
3	0.04286	0.85714	0.12857	0.15714
4	0.25	0.875	0.125	0.3125
5	0.2	0.92	0.24	0.46

[truncated: 7 more sheets: Fig.3a, Fig.3b, Fig.3c, Fig.3d, Supplementary Fig. 1, Supplementary Fig. 2, Supplementary Fig. 3]
